# Supplementary material for: Dynamics of alternative splicing during somatic cell reprogramming reveals functions for RNA-binding proteins CPSF3, hnRNP UL1, and TIA1
Source: Genome Biol. 2021 Jun 3;22:171. doi: 10.1186/s13059-021-02372-5 (PMC8173870; doi:10.1186/s13059-021-02372-5)
Supplement: Supplementary file 2 — Additional file 2: Table S1. Cassette exon events differentially spliced in B cell reprogramming. This table includes the information about the AS cluster each exon belongs to and the predicted effect on its transcript. Data for other types of events is available upon request. [file 13059_2021_2372_MOESM2_ESM.xlsx]

## Sheet: Table S1
Table S1. Cassette exon events differentially spliced in B cell reprogramming. This table includes the information about the cluster each exon belongs to and the predicted effect on its transcript.
GENE	EVENT	COORD	LENGTH	FullCO	COMPLEX	B_Bcells_1	B_Bcells_2	B_Bpulse_1	B_Bpulse_2	B_Day2_1	B_Day2_2	B_Day4_1	B_Day4_2	B_Day6_1	B_Day6_2	B_Day8_1	B_Day8_2	B_iPS_1	B_iPS_2	B_ES_1	B_ES_2	absMax_dPSI	Cluster	Membership	Exon_Ontogeny
Lacc1	MmuEX0002305	chr14:77035812-77035990	179	chr14:77036497,77035812-77035990,77034979+77035405	S	95.98	96.36	98.55	98.69	100	98.78	99.27	100	100	100	100	100	100	100	0	0	100	Cluster_12	0.90992	UTR_5
Tet2	MmuEX0046993	chr3:133479342-133479365	24	chr3:133480133,133479342-133479365,133476635	S	3.55	0	1.04	4.12	0	0.33	0	0.26	40.08	40.6	76.7	78.06	89.82	95.06	99.36	97.45	98.28	Cluster_04	0.944834	CDS_PROT
Malt1	MmuEX0027592	chr18:65449575-65449607	33	chr18:65449018,65449575-65449607,65451547	S	13.73	11.84	2.62	2.63	5.25	8.33	51.09	51.29	70.78	65.67	96.34	88.08	90.07	95.45	97.5	100	96.13	Cluster_04	0.912541	CDS_PROT
Nasp	MmuEX0030915	chr4:116610403-116611377	975	chr4:116611972,116610403-116611377,116605763	S	2.72	2.91	2.19	1.89	1.97	1.77	9.09	8.21	46.84	44.86	80.06	78.33	76.28	70.19	96.56	96.53	94.68	Cluster_04	0.954547	CDS_PROT
Tead1	MmuEX0046857	chr7:112856053-112856064	12	chr7:112842102,112856053-112856064,112856798	C1	90.82	88.95	94.88	95.57	78.14	77.16	66.81	70.77	26.31	26.51	29.47	25.67	16.3	16.18	1.97	1.03	93.72	Cluster_05	0.857906	CDS_PROT
Dgkh	MmuEX0014421	chr14:78575887-78576012	126	chr14:78577449,78575887-78576012+78576017,78570157	S	3.03	4.17	1.96	6.25	8.47	18.03	11.11	22.22	26.83	55.56	49.49	61.36	85.61	82.78	98.02	96.46	93.64	Cluster_04	0.79783	NA
Ect2	MmuEX0016221	chr3:27148795-27148887	93	chr3:27148993,27148795-27148887,27146882+27147019	S	2.97	2.25	6.29	5.37	1.37	1.47	2.89	4.88	33.84	32.08	69.57	67.06	92.5	91.3	93.53	95.3	92.99	Cluster_04	0.914105	CDS_PROT
Mbnl1	MmuEX0028097	chr3:60614683-60614736	54	chr3:60613520,60614683-60614736,60615620+60615725	S	7.86	7	6.8	7.34	19.35	20.34	17.38	19.05	26.09	30.03	38.8	35.06	57.19	68.38	100	100	92.93	Cluster_06	0.875984	CDS_PROT
Itga6	MmuEX0024617	chr2:71853534-71853663	130	chr2:71849506,71853534-71853663,71855854	S	88.45	89.18	93.5	92.13	82.91	79.17	72.68	82.76	29.73	25.53	19.34	15.53	5.36	3.68	0.72	1.3	91.8	Cluster_05	0.954393	CDS_PROT
Afdn	MmuEX0029239	chr17:13848355-13848375	21	chr17:13846639,13848355-13848375,13849108	S	84.39	78.69	86.97	84.47	55.97	66.23	91.66	94.16	63.35	68.31	33.73	32.52	3.23	2.86	1.8	0.85	91.59	Cluster_05	0.832522	CDS_PROT
Ccdc88c	MmuEX0009979	chr12:100925212-100925650	439	chr12:100928827,100924761+100925212-100925650,100923368	S	89.78	96.97	91.19	86.76	71.97	68.12	22.55	26.16	3.94	2.31	2.59	1.96	16.1	17.85	9.58	11.3	91.11	Cluster_03	0.650922	NA
Nadk	MmuEX1018110	chr4:155563974-155563979	6	chr4:155562455,155563974-155563979,155576728+155576993	MIC	86.7	76.84	13.51	10.8	9.84	13.65	11.2	6.83	14.71	13.53	50.72	55.47	52.36	50.97	100	100	90.98	Cluster_06	0.35933	NA
Mapk8ip3	MmuEX0027856	chr17:24920472-24920495	24	chr17:24923816,24920472-24920495,24918136+24918139	S	5.89	7.69	9.25	16.76	7.34	6.49	10.18	12.59	25.72	28.2	37.9	39.34	55.6	56.72	96.76	98.31	90.74	Cluster_06	0.869865	CDS_PROT
Myo18a	MmuEX0030455	chr11:77854678-77854722	45	chr11:77853891,77854678-77854722,77857723	S	31.52	40.03	35.97	53.01	8.56	7.63	22.1	24.29	37.72	39.26	82.57	85.65	90.05	90.43	98.17	99	90.49	Cluster_04	0.627875	CDS_PROT
Lef1	MmuEX0026275	chr3:131191023-131191106	84	chr3:131189425,131191023-131191106,131193129	S	95.73	96.21	96.45	94.25	86.43	87.83	73.37	68.85	27.75	29.2	61.61	49.56	5.47	6.76	11.59	1.82	89.85	Cluster_05	0.7956	CDS_PROT
Slc2a3	MmuEX1023942	chr6:122742376-122742471	96	chr6:122797802,122742099+122742376-122742471,122740480	S	43.27	43.93	53.93	60.82	13.51	15.47	8.98	8.01	96.12	95.82	97.91	98.41	96.89	97.59	97.19	97.28	89.66	Cluster_04	0.48892	NA
Pcnt	MmuEX0034016	chr10:76403624-76403644	21	chr10:76403758,76403624-76403644,76401535	S	99.38	99.36	99.16	100	99.1	99.35	91.93	93.35	71.31	63.73	67.35	70.67	21.68	19.11	11.94	8.03	89.6	Cluster_05	0.895729	CDS_PROT
Macf1	MmuEX0027471	chr4:123364057-123364074	18	chr4:123365273,123364057-123364074,123361027	S	21.47	20.37	38.19	40.01	4.79	5.51	9.82	7.95	68.68	67.78	88.94	88.18	84.78	88.42	95.33	93.6	89.32	Cluster_04	0.764535	CDS_PROT
Fnip2	MmuEX0019517	chr3:79507839-79507928	90	chr3:79508087,79507839-79507928,79506278	S	58.82	49.65	47.92	50.98	11.46	9.48	21.89	20.42	36.05	37.79	51.5	56.52	80.99	83.25	100	98.95	89	Cluster_11	0.413819	CDS_PROT
Slc38a6	MmuEX0043250	chr12:73310990-73312524	1535	chr12:73310197,73310990-73312524,73318977	S	67.98	67.15	66.29	69.02	40.4	46.34	46.39	43.29	52.65	59.95	87.35	89.52	63.88	72.06	0	0	88.44	Cluster_12	0.503795	CDS_DISR_uINC
Kif3a	MmuEX0025589	chr11:53590717-53590725	9	chr11:53586930,53590717-53590725,53593374+53593395	S	10.97	0	24.07	25.77	0	13.31	15.7	15.42	35.35	13.11	42.17	49.65	70.76	81.4	93.05	94.35	88.21	Cluster_06	0.538235	CDS_PROT
Atp11c	MmuEX0006765	chrX:60229148-60229252	105	chrX:60236557,60229148-60229252,60225793	C1	40.13	39.86	28.51	23.48	11.33	7.94	30	24.11	53.4	60.82	97.4	98.06	69.01	75.15	96.49	90.72	88.1	Cluster_04	0.566904	CDS_PROT
Lmo7	MmuEX0026629	chr14:101931172-101931280	109	chr14:101929451,101931172-101931280,101932570	S	80.85	75.21	92.77	90.07	89.19	95.24	100	96.36	98.08	95.04	90.65	91.85	43.09	37.84	9.2	11.76	87.7	Cluster_12	0.910159	CDS_DISR_uEXC
Ankrd28	MmuEX1003877	chr14:31780165-31780215	51	chr14:31830327,31780165-31780215,31779005	C1	63.98	71.18	86.78	88.44	56.2	57.52	33.33	42.06	23.97	13.4	3.79	3.45	21.74	11.11	0	0	87.61	Cluster_05	0.473749	CDS_PROT
Mbnl2	MmuEX0028107	chr14:120395712-120395765	54	chr14:120389163,120395712-120395765,120396451	S	17.02	12.72	12.25	12.63	35.16	34.92	22.71	24.78	49.11	55.14	66.6	71.82	37	54.72	100	100	87.56	Cluster_04	0.321537	CDS_PROT
Fnbp1	MmuEX0019443	chr2:31052985-31053167	183	chr2:31054024,31052985-31053167,31044896	C2	17.55	16.57	38.66	39.28	11.37	11.25	38.52	35.27	67.74	70.72	88.77	85.89	95.7	95.04	97.91	99.54	87.41	Cluster_04	0.929891	CDS_PROT
Dnm2	MmuEX0015299	chr9:21478899-21479037	139	chr9:21478348,21478899-21479037,21481333	C3	88.87	88.77	87.59	88.13	65.89	65.55	61.07	62.92	35.23	33.71	24.34	25.04	21.17	12.42	1.42	1.61	87.31	Cluster_05	0.774392	NA
Fnip1	MmuEX0019507	chr11:54487712-54487795	84	chr11:54482586,54487712-54487795,54489269	S	23.05	25.64	26.17	27.7	11.9	13.52	21.58	24.17	47.7	43.51	88.56	81.61	81.02	79.8	100	99.47	87.02	Cluster_04	0.90484	CDS_PROT
Numa1	MmuEX0032644	chr7:102002295-102002336	42	chr7:102001659,102002295-102002336+102002537,102007486	S	83.32	84.39	88.32	87.31	74.12	78.11	86.49	86.66	54.06	52.49	43.14	44.52	7.81	7.11	1.5	0.8	86.66	Cluster_05	0.949276	NA
Sorbs1	MmuEX0044359	chr19:40321888-40321960	73	chr19:40324747,40321793+40321800+40321888-40321960,40318068	S	87.55	90.79	97.9	97.72	39.01	36.55	67.59	65.05	39.91	38.68	53.22	52.38	37.5	33.91	9.92	12.64	86.53	Cluster_03	0.834514	NA
Fn1	MmuEX0019423	chr1:71613763-71614035	273	chr1:71615360,71613763-71614035,71612650	S	17.78	17.98	26.44	27.22	5.99	5.74	6.76	6.76	18.12	18.73	27.63	28.02	61.58	66.64	92.29	92.31	86.43	Cluster_06	0.83222	CDS_PROT
Dnm2	MmuEX0015305	chr9:21480407-21480545	139	chr9:21478348,21480407-21480545,21481333	C3	12.01	11.96	13.02	12.01	33.23	33.14	39.9	37.01	65.57	67.79	76.05	75.83	80.32	87	98.09	98.41	86.27	Cluster_04	0.821101	NA
Stim1	MmuEX0045370	chr7:102428774-102428866	93	chr7:102427317,102428774-102428866,102430885	S	11.59	11.28	19.81	16.05	2.96	8.89	11.11	7.69	22.45	19.15	57.06	63.38	85	84.62	93.26	91.11	86.26	Cluster_04	0.660306	CDS_PROT
Mtf2	MmuEX0029976	chr5:108069166-108069363	198	chr5:108060863,108069162+108069166-108069363+108069523,108080825	C2	97.71	94.74	100	91.22	95.82	91.07	93.03	93.65	21.1	19.68	23.67	24.52	10.63	9.69	11.76	11.4	86.06	Cluster_05	0.919571	NA
2900076A07Rik	MmuEX1001674	chr7:81529157-81529238	82	chr7:81528940,81529157-81529238+81529258,81529347	C1	2.75	7.07	0	1.69	10	2.33	0	9.8	2.46	3.7	5.99	14.73	7.32	23.08	84.31	88.57	85.6	Cluster_06	0.929898	NA
Dst	MmuEX0015771	chr1:34296742-34296759	18	chr1:34295536,34296742-34296759,34299721	S	63.94	71.5	87.5	86.66	46.4	51.73	66.76	68.93	60.57	63.79	63.57	66.16	13.58	8.89	2.04	2.04	85.04	Cluster_12	0.431614	CDS_PROT
Diaph2	MmuEX0014640	chrX:129801395-129801427	33	chrX:129750116,129801395-129801427,129804013	S	38.47	47.53	36.09	46.85	12.12	14.92	40.49	41.05	60.53	49.98	81.36	86.37	88.22	89.63	97.45	98.58	84.5	Cluster_04	0.82271	CDS_PROT
Clip1	MmuEX0011694	chr5:123613068-123615194	2127	chr5:123617336,123613056+123613068-123615194+123615335,123611938	S	2.79	2.55	2.38	1.95	1.77	1.73	2.33	3.23	12.02	11.45	25.6	28.66	10.62	16.16	80.49	91.6	84.29	Cluster_06	0.8827	NA
Myo9b	MmuEX0030598	chr8:71336876-71336965	90	chr8:71334394,71336876-71336965,71338907	C1	30.69	26.37	42.78	46.76	15.63	13.42	19.51	21.77	47.23	52.49	82.84	80.14	86.67	93.99	98.81	98.3	84.03	Cluster_04	0.76906	CDS_PROT
Numb	MmuEX0032648	chr12:83825259-83825291	33	chr12:83831922,83825259-83825291,83811360	S	19.63	18.23	25.52	22.99	2.73	5.01	7.07	9.99	33.73	31.5	66.36	64.89	61.32	71.86	83.68	91.19	83.57	Cluster_04	0.721143	CDS_PROT
Serpina3i	MmuEX0041776	chr12:104264302-104264435	134	chr12:104263214,104264302-104264435,104265094	C1	20.82	16.36	41.89	36.26	41.1	55.1	29.93	37.25	3.25	2.49	46.35	39.96	4.7	3.74	85.99	86.61	83.43	Cluster_06	0.277134	UTR_5
Myo9b	MmuEX0030597	chr8:71358616-71358663	48	chr8:71358236,71358451+71358616-71358663,71358963	S	20.44	19.36	48.36	46.21	10.17	10.1	38.62	40.04	58.39	59.68	76.71	67.95	89.53	90.24	90.8	96.14	83.34	Cluster_04	0.808898	NA
Inf2	MmuEX0024140	chr12:112612548-112612604	57	chr12:112612036,112612545+112612548-112612604,112614895	S	93.59	91.54	93.44	94.61	91.17	85.38	89.04	95.53	92.08	86.67	60	52.29	72.45	60.5	7.14	15.22	82.85	Cluster_12	0.462023	NA
Cdh11	MmuEX1006297	chr8:102667998-102668165	168	chr8:102670053,102667998-102668165,102664791	C1	96.32	95.86	98.23	98.38	88.67	90.21	86.81	83.37	77.07	75.73	23.95	25.47	93.62	91.15	13.95	18.06	82.31	Cluster_05	0.33818	CDS_PROT
Golim4	MmuEX0021458	chr3:75902401-75902484	84	chr3:75903247,75902401-75902484,75898132	S	55.78	59.87	83.43	82.09	14.61	16.39	52.1	50.45	61.92	65.54	78.4	87.87	97.92	87.47	97.66	97.39	82.03	Cluster_11	0.361459	CDS_PROT
Mical3	MmuEX0028987	chr6:120953634-120953684	51	chr6:120957699,120953634-120953684,120952485	S	24.81	26.56	52.08	59.49	8.15	2.1	4	4.42	13.24	21.13	38.4	36.17	86.96	85.29	87.01	71.93	81.91	Cluster_11	0.650479	CDS_PROT
Serpina3i	MmuEX0041775	chr12:104266445-104266718	274	chr12:104265428+104265712+104265754+104265759,104266445-104266718,104267656+104267659	S	100	100	100	100	100	100	100	100	100	100	100	100	98.99	98.2	14.29	22.35	81.68	Cluster_12	0.912567	CDS_DISR_uEXC
Dst	MmuEX6023464	chr1:34187972-34193263	5292	chr1:34186951,34187972-34193263,34197201	ANN	65.27	66.02	75.9	77.38	10.16	6.98	22.83	21.54	52.67	54.64	87.37	89.17	84.82	86.41	94.06	86.44	81.68	Cluster_11	0.478838	NA
Abi1	MmuEX0003244	chr2:22950184-22950270	87	chr2:22953435,22950184-22950270,22946761	C1	19.59	21.57	45.26	50.06	6.94	6.92	28	30.1	50.74	50.93	70.44	73.93	77.29	78.57	87.97	88.6	81.35	Cluster_04	0.737558	CDS_PROT
Flnb	MmuEX0019338	chr14:7922675-7922713	39	chr14:7919357,7922675-7922713+7922746,7923455	S	54.75	54.93	39.59	38.79	14.05	13.23	21.53	20.9	61.49	57.98	94.73	92.77	90.45	93.87	96.79	93.17	81.34	Cluster_04	0.591	NA
Myo18a	MmuEX0030452	chr11:77822666-77822674	9	chr11:77821186+77821550,77822663+77822666-77822674,77823276	MIC	47.87	49.03	44.84	35.92	91.26	90.37	71.03	70.55	41.37	58.66	24	31.7	26.58	33.81	8.96	10.27	81.19	Cluster_05	0.559125	NA
Fryl	MmuEX0019675	chr5:73115256-73115300	45	chr5:73118484,73115256-73115300,73112852	S	15.6	14.24	9.03	10.73	20.75	18.59	3.41	3.48	10.29	9.61	22.82	22.19	86.78	82.22	73.91	68.04	81.05	Cluster_06	0.445399	CDS_PROT
Dst	MmuEX6023463	chr1:34193392-34193541	150	chr1:34186951,34193392-34193541,34197201	ANN	68.66	68.64	78.69	78.4	12.99	7.73	23.8	23.02	56.08	56.73	88.21	89.44	85.62	87.45	94.7	87.51	80.75	Cluster_11	0.49107	NA
Myo1b	MmuEX0030478	chr1:51768650-51768736	87	chr1:51769004,51768650-51768736,51763964	C3	17.7	9.02	11.79	12.35	12.55	13.94	20.79	17.82	28.11	32.83	25.24	24.98	56.37	62.11	93.02	91.93	80.4	Cluster_06	0.881844	CDS_PROT
Plod2	MmuEX0035870	chr9:92601985-92602047	63	chr9:92600882,92601985-92602047,92602948	S	87.06	89.22	94.93	94.52	88.11	87.79	77.46	72.68	34.61	29.97	23.78	27.06	49.68	36.45	16.8	11.95	80.34	Cluster_05	0.774297	CDS_PROT
Dock9	MmuEX0015485	chr14:121591311-121591354	44	chr14:121594336,121591311-121591354,121586342	C3	14.86	16.98	13.92	15	20.75	19.15	80.12	82.52	34.78	29.31	12.87	16.86	2.75	4.07	1.23	0.87	80.27	Cluster_12	0.245386	CDS_DISR_uEXC
Dst	MmuEX6023462	chr1:34194005-34194220	216	chr1:34186951,34194005-34194220,34197201	ANN	67.35	69.06	77.93	77.64	10.72	9.53	22.65	22.03	51.56	51.52	86.68	88.77	83.82	86.52	94.15	86.56	80.24	Cluster_11	0.528792	NA
Mta1	MmuEX0029874	chr12:113133541-113133576	36	chr12:113133337,113133541-113133576,113135797	S	93.49	90.5	92.62	93.56	88.99	88.31	86.21	86.81	58.29	57.5	53.57	61.31	17.73	15.99	12.86	13.01	80.16	Cluster_05	0.948203	CDS_PROT
Dst	MmuEX0015748	chr1:34195828-34196061	234	chr1:34194664,34195828-34196061,34197201	C2	72.45	70.78	81.44	80.87	13.01	9.95	26.61	27.04	55.97	58.54	89.95	90.57	87.33	88.45	94.59	87.54	79.58	Cluster_11	0.512504	CDS_PROT
Lrrfip1	MmuEX0027113	chr1:91103247-91103318	72	chr1:91101310,91103247-91103318,91105127	S	11.87	11.87	15.96	17.08	1.68	2.25	1.49	1.51	12.89	16.16	49.81	48.93	42.85	52.93	73.83	86.73	78.78	Cluster_06	0.586528	CDS_PROT
Scarb1	MmuEX0041173	chr5:125281105-125281233	129	chr5:125283899,125281105-125281233,125277865	S	82.38	84.24	87.12	87.89	83.59	83.83	85.75	85.61	75.31	73.44	50.99	49.59	19.74	15.64	9.05	9.17	78.39	Cluster_05	0.885277	CDS_PROT
Arhgef1	MmuEX0005927	chr7:24919184-24919351	168	chr7:24918531,24919184-24919351,24919631	C2	79.68	81.01	49.9	55.55	45.21	36.74	26.15	23.81	7.12	8.14	4.6	5.68	3.41	2.79	2.44	1.78	78.23	Cluster_03	0.803004	CDS_PROT
Map3k7	MmuEX0027748	chr4:31994874-31994954	81	chr4:31992516,31994874-31994954,32002089	S	26.93	25.26	16.01	11.37	28.74	26.9	18.36	19.43	26.91	33.85	47.13	44.08	63.47	68.72	91.73	90.85	77.6	Cluster_06	0.828993	CDS_PROT
Sh3pxd2a	MmuEX0042215	chr19:47320276-47320320	45	chr19:47343440,47320276-47320320,47314166	C1	56.41	45.38	81.5	84.68	13.04	22.15	6.82	8.94	5.81	5.86	7.86	4.51	17.18	11.98	11.91	12.98	77.25	Cluster_03	0.73845	CDS_PROT
Mtmr1	MmuEX0030049	chrX:71376887-71376910	24	chrX:71369904,71376887-71376910,71383200	C1	79.13	77.29	50.27	60.47	53.64	54.99	49	38.41	28.04	18.86	14.35	20.11	1.94	4.38	0	2.1	77.16	Cluster_05	0.75281	CDS_PROT
Uggt1	MmuEX0050467	chr1:36176776-36176799	24	chr1:36177518,36176776-36176799,36176327	S	34.49	37.66	40.19	44.8	12.45	11.61	21.72	24.54	53.14	54.8	73.26	75.35	70.47	74.69	87.26	90.41	76.81	Cluster_04	0.67313	CDS_PROT
Pfkfb4	MmuEX0034581	chr9:109009587-109009671	85	chr9:109008470,109009587-109009671,109010314+109010342+109010449+109010468	S	5.93	5.02	4.92	6.86	1.06	0.7	1.29	0.49	6.3	4.45	12.33	11.27	31.69	23.5	82.43	72.39	76.53	Cluster_06	0.968328	CDS_uncertain
Diaph1	MmuEX0014636	chr18:37906388-37906414	27	chr18:37911169,37906388-37906414,37905159	C3	18.85	20.36	23.26	23.42	19.76	21.29	67.08	66.33	90.06	90.28	95.86	95.39	91.14	91.19	93.37	92.65	76.01	Cluster_04	0.707691	CDS_PROT
Baz2b	MmuEX0007715	chr2:59933412-59933438	27	chr2:59933671,59933406+59933412-59933438,59932170	S	68.51	76.74	75.22	76.46	60.82	59.5	84.24	84.4	72.14	71.34	59.03	61.93	21.96	4.41	4.97	11.87	75.9	Cluster_05	0.416056	NA
Wdr44	MmuEX6043923	chrX:23788052-23788165	114	chrX:23774680,23788052-23788165,23804889	ANN	100	100	100	100	100	95.76	100	95.89	57.4	52.23	23.47	24.76	80.05	63.46	65.25	67.98	75.88	Cluster_09	0.756924	NA
Ap3s1	MmuEX0005460	chr18:46757382-46757435	54	chr18:46754462,46757382-46757435,46779188	C2	84.62	55.1	53.85	45.16	21.74	21.57	22.86	35.14	58.24	62.35	97.42	97.6	94.87	70.37	100	95	75.85	Cluster_07	0.377656	CDS_DISR_uINC
Synj2	MmuEX0045990	chr17:6029729-6029834	106	chr17:6028586,6029684+6029700+6029729-6029834,6032697	S	89.7	86.31	94.12	100	91.22	87.95	95.56	92.19	93.33	78.79	58.54	72.6	74.47	79.31	19.59	23.91	75.31	Cluster_12	0.580348	NA
Mark2	MmuEX0027949	chr19:7281798-7281959	162	chr19:7282726,7281798-7281959,7281255	S	18.99	19.91	19.36	20.83	22.63	21.28	34.28	33.63	53.78	55.88	73.7	75.76	80.16	80.39	94.24	95.15	75.24	Cluster_04	0.963747	CDS_PROT
Rbmx	MmuEX0039215	chrX:57386141-57387393	1253	chrX:57388061,57386141-57387393+57387734,57385221	S	45.77	47.72	61.59	54.92	70.67	70.34	62.41	68.69	80.48	83.6	50.66	57.3	34.96	31	8.02	6.28	74.89	Cluster_12	0.79634	NA
Ptk2b	MmuEX0037750	chr14:66163025-66163150	126	chr14:66165264,66163025-66163150,66158677	S	25.34	26.19	39.69	48.19	32.34	26.72	35.79	33.01	40.87	41.12	75.89	71.58	90.76	90.99	100	100	74.23	Cluster_04	0.648823	CDS_PROT
Palm	MmuEX0033522	chr10:79816792-79816923	132	chr10:79815241,79816792-79816923,79819041	S	67.18	67.24	74.02	75.13	35.24	31.6	58.87	56.09	34.67	28.4	21.45	18.97	26.53	14.09	0.47	1.31	73.68	Cluster_03	0.506509	CDS_PROT
Rbm34	MmuEX0039144	chr8:126961912-126961971	60	chr8:126965382,126961912-126961971,126959585	S	38.68	35.63	37.88	41.07	27.72	23.12	33.22	35.93	34.48	40.11	40.57	41.31	49.12	52.04	99.4	97.81	73.19	Cluster_06	0.927511	CDS_PROT
Sec31a	MmuEX0041514	chr5:100373425-100373715	291	chr5:100375208,100373380+100373425-100373715,100368352	S	49.44	52.51	26.97	26.2	83.08	81.42	85.62	85.31	89.31	91.01	95.05	96.3	85.74	90.57	99.59	99.9	73.16	Cluster_01	0.520178	NA
Wdr44	MmuEX0051911	chrX:23803769-23803903	135	chrX:23802442,23803769-23803903,23804889	S	100	100	100	100	100	96.93	100	97.49	53.95	46.67	29.32	25.01	81.19	66.04	70.63	68.98	72.84	Cluster_09	0.739309	CDS_PROT
Syne2	MmuEX0045967	chr12:76100028-76100096	69	chr12:76099512,76100028-76100096,76100992	S	11.11	13.89	13.74	13.19	10.87	12.56	85.17	83.9	74.13	73.6	66.56	67.6	25.17	28.79	37.93	37.7	72.82	Cluster_02	0.263228	CDS_PROT
Rab10os	MmuEX0000402	chr12:3238834-3239009	176	chr12:3238112,3238834-3239009,3241522	S	25	19.7	32.76	46.34	33.33	36.67	30.86	30.56	82.28	78.67	83.67	81.73	73.1	60.61	92.54	97.48	72.66	Cluster_04	0.597044	ncRNA
Ssbp3	MmuEX0045024	chr4:107027217-107027297	81	chr4:107009768,107027217-107027297,107028193	S	10.12	14.05	7.18	6.94	6.73	9.14	17.87	17.28	35.17	32.67	17.43	16.19	45.34	50.11	77.68	81.57	72.56	Cluster_06	0.77198	CDS_PROT
Gpr137	MmuEX0021666	chr19:6939529-6939754	226	chr19:6940352,6939529-6939754,6939410	S	26.82	23.34	17.16	21.35	40.25	44.34	48.8	48.87	60.33	73.56	72.42	65.03	72.01	76.24	94.89	88.47	72.42	Cluster_04	0.572613	CDS_DISR_uEXC
Srgap3	MmuEX0044910	chr6:112727213-112727540	328	chr6:112729649,112727213-112727540,112723201	S	23.77	18.07	13.73	19.38	17.27	19.37	30.06	25.32	44.72	38.71	70.25	81.58	55.26	60	89.69	88.1	72.34	Cluster_04	0.806686	CDS_PROT
Fbln2	MmuEX0018722	chr6:91259630-91259770	141	chr6:91257826,91259630-91259770,91263339	S	61.23	61.7	56.69	57.74	70.38	73.31	66.35	66.56	62.46	60.9	59.54	59.96	15.05	16.33	0	0	71.84	Cluster_12	0.715191	CDS_PROT
Pts	MmuEX0038014	chr9:50528146-50528232	87	chr9:50528436,50528146+50528024-50528232,50526949	ANN	14.02	13.38	11.25	16.07	7.09	7.65	15.62	17.89	28.68	33.41	84.03	74.01	23.11	23.96	13.71	18.74	71.65	Cluster_08	0.823021	NA
Abr	MmuEX1003015	chr11:76494257-76494938	682	chr11:76508888,76493772+76494257-76494938,76486536	S	73.55	73.89	68.53	69.42	48.63	50.82	54	57.22	37.59	41.44	16.5	17.57	11.48	6.25	1.59	3.14	71.35	Cluster_05	0.843867	NA
Akap11	MmuEX0004484	chr14:78502939-78503022	84	chr14:78507725,78502939-78503022+78503025,78502236	S	28.32	33.1	36.59	41.55	23.08	29.45	64.37	57.09	69.81	65.77	88.89	84.76	78.17	85.23	97.92	97.23	71.31	Cluster_04	0.88872	NA
Tead1	MmuEX0046858	chr7:112841888-112841950	63	chr7:112839480,112841888-112841950,112842040	C2	66.1	76.4	74.18	74.07	57.36	62.14	60.99	51.38	32.11	28.66	25.83	26.56	20.57	16.42	3.65	2.29	71.15	Cluster_05	0.879145	CDS_PROT
Fam122b	MmuEX1009896	chrX:53246150-53246285	136	chrX:53254036,53246150-53246285+53246290,53245357+53245371	S	62.2	67.74	51.3	55	73.08	72.82	27.5	27.49	66.27	60.74	84.94	85.59	95.9	95.27	99.13	98.14	71.14	Cluster_06	0.299131	NA
Mylpf	MmuEX1017956	chr7:127211749-127211763	15	chr7:127209398,127211749-127211763,127212861	S	28.83	26.08	39.16	36.84	45.97	52.24	60.11	68.09	93.36	94.31	98.63	98.2	94.03	91.24	91.18	90.49	70.96	Cluster_04	0.560061	CDS_PROT
Phf20l1	MmuEX0034750	chr15:66623761-66623883	123	chr15:66622817,66623761-66623883,66623992	S	46.07	41.18	32.49	34.23	18.45	16.94	32.83	32.65	45.7	43.05	89.16	88	32.65	28.16	49.59	49.23	70.88	Cluster_08	0.535286	CDS_DISR_uINC
Luc7l2	MmuEX0027315	chr6:38569935-38570005	71	chr6:38551908,38569932+38569935-38570005+38570009,38570510	C1	15.28	17.87	14.39	13.35	4.64	6	11.35	11.51	14.2	15.35	74.42	77.52	11.31	19.25	14.11	12.83	70.65	Cluster_08	0.942692	NA
Macf1	MmuEX0027446	chr4:123542492-123542587	96	chr4:123544742,123542492-123542587,123539873	S	0.19	0.13	0.19	0.32	0	0	0	0	11.75	11.82	48.28	47.87	48.81	45.84	68.64	71.75	70.19	Cluster_04	0.719986	CDS_PROT
Tbc1d23	MmuEX0046461	chr16:57181492-57181536	45	chr16:57182851,57181492-57181536,57178020	S	70.68	71.55	68.68	71.23	45.15	49.4	42.58	47.41	19.76	17.29	14.6	12.73	19.03	12.41	1.19	0.78	70.14	Cluster_03	0.492268	CDS_PROT
Tmem87b	MmuEX0048116	chr2:128840732-128840803	72	chr2:128837395,128840732-128840803,128841235+128841246	C3	26.86	18.97	21.26	17.6	36.03	30.71	36.89	40.82	56.64	65.96	61.94	71.75	77.03	80.75	88.13	90.83	70.05	Cluster_04	0.862274	NA
C2cd5	MmuEX0002013	chr6:143019328-143019399	72	chr6:143019921+143020324,143019196+143019328-143019399+143019429,143018073	C2	28.98	32.13	34.91	40.71	20.13	21.49	67.87	64.48	65.79	65.66	91.45	88.95	69.59	69.41	79.45	88.48	69.39	Cluster_04	0.567143	NA
Azi2	MmuEX0007177	chr9:118059620-118059666	47	chr9:118059175,118059620-118059666+118059670,118069031	C1	46.05	48.01	58.11	42.5	23.19	28.06	62.48	62.12	72.96	80.71	89.64	89.34	93.94	95.47	90.34	86.58	69.08	Cluster_04	0.822457	NA
Rcor3	MmuEX0039317	chr1:192101752-192101867	116	chr1:192108644,192101752-192101867,192101155	C2	9.82	14.29	16.81	9.97	31.59	43.26	8.21	13.63	22.74	8.38	38.82	36.46	40.29	38.52	91.72	68.01	68.95	Cluster_06	0.839842	CDS_DISR_uINC
Bptf	MmuEX0008153	chr11:107095002-107095190	189	chr11:107095716,107095002-107095190,107082700	C1	33.33	28.69	47.63	46.41	19.39	17.17	54.81	54.27	54.45	48.84	83.98	84.21	13.09	17.97	44.23	46.7	68.56	Cluster_08	0.566611	CDS_PROT
Golgb1	MmuEX0021450	chr16:36893370-36893438	69	chr16:36891492,36893316+36893331+36893334+36893370-36893438,36894831	S	21.23	18.89	12.99	14.35	20.38	19.37	32.69	31.23	34.74	28.95	56.94	50.7	53.48	60.62	76.22	87.38	68.13	Cluster_04	0.538186	NA
Wdfy3	MmuEX0051785	chr5:101935990-101936073	84	chr5:101937282,101935990-101936073,101931005	S	31.19	33.34	31.64	25.05	24.09	30.4	33.77	30.93	47.87	49.25	50.86	61.07	76.1	72.17	97.23	92.95	67.85	Cluster_06	0.535223	CDS_PROT
Mapk8ip3	MmuEX0027854	chr17:24916504-24916629	126	chr17:24917995+24918088,24916504-24916629,24914705	S	49.27	52.04	60.02	53.71	84.12	75.28	52.2	65.7	42.74	47.49	11.97	11.89	32.8	32.71	65.3	54.03	67.77	Cluster_09	0.91286	CDS_DISR_uINC
Bin1	MmuEX0007975	chr18:32426224-32426352	129	chr18:32424967,32426224-32426352,32431983	C2	10.04	11.1	20.74	17.92	16.84	14.6	41.45	43.18	28.38	29.8	48.73	55.19	38.61	44.05	78.82	77.73	67.71	Cluster_06	0.391987	CDS_PROT
Tnfaip8	MmuEX0048248	chr18:50053347-50053619	273	chr18:49979626,50053297+50053347-50053619,50090200	S	13.67	18.53	14.18	15.98	67.8	66.96	51.18	48.68	21.1	20	12.54	13.68	27.27	23.74	0	0	67.38	Cluster_05	0.281701	NA
Ppip5k1	MmuEX0036605	chr2:121326852-121326914	63	chr2:121327645,121326852-121326914,121321792	C1	25.19	30.85	24.8	37.49	20.63	27.5	41.97	37.19	50.83	39.88	56.95	61.26	80.85	92.4	90.66	92.05	67.29	Cluster_04	0.70923	CDS_PROT
Rapgef2	MmuEX0038777	chr3:79082624-79082647	24	chr3:79083199,79082624-79082647,79081285	S	38.55	35.34	48.48	48.88	32.54	31.15	48.98	58.31	72.84	78.08	91.68	87.46	78.75	92.44	100	98.14	67.23	Cluster_04	0.920576	CDS_PROT
Nf2	MmuEX0031553	chr11:4780578-4780622	45	chr11:4782171+4782187,4780578-4780622,4768273	S	28.08	28.21	39.29	40.3	9.39	9.51	18	17.14	57.07	59.68	74.67	77.17	76.72	76.63	74.86	75	67.22	Cluster_04	0.726572	CDS_PROT
Arhgap17	MmuEX0005804	chr7:123283777-123283825	49	chr7:123286498,123283777-123283825,123280116	C3	1.65	1.91	3.39	3.51	2.09	2.22	4.16	4.55	11.54	14.45	23.86	22.2	42.52	46.87	69.86	68	67.15	Cluster_06	0.85535	NA
Rai14	MmuEX0038599	chr15:10589259-10589345	87	chr15:10591587,10589259-10589345,10587924	S	15.86	16.45	8.94	7.42	52.68	48.6	61.47	62.26	44.6	47.98	55.36	57.42	59.99	67.27	78.21	71.97	66.91	Cluster_01	0.674906	CDS_PROT
Kifc3	MmuEX0025635	chr8:95100647-95100673	27	chr8:95101409,95100647-95100673,95100452	S	100	100	98.89	98.66	100	100	100	98.85	89.1	83.35	76.89	76.68	35.36	36.72	32.74	33.53	66.86	Cluster_05	0.842967	CDS_PROT
Sorbs1	MmuEX0044358	chr19:40300243-40300302	60	chr19:40311669+40311823,40300243-40300302,40299521+40299653	C1	43.76	48.06	70.07	64.41	8.45	5.84	8.47	7.97	16.55	20.04	18.52	22.21	74.12	73.54	51.12	49.47	66.69	Cluster_11	0.84123	CDS_PROT
Mprip	MmuEX0029580	chr11:59772152-59772217	66	chr11:59771702,59772152-59772217,59775516	S	34	38.19	76.23	77.12	34.07	32.6	53.25	50.86	74.6	70.72	82.91	81.55	98.59	98.72	100	99.83	66.57	Cluster_04	0.567333	CDS_PROT
Ncoa6	MmuEX0031169	chr2:155405475-155408450	2976	chr2:155411525,155405475-155408450,155402740	S	97.09	95.32	98.09	96.8	99.74	99.3	97.87	98.47	93.42	91.81	59.4	60.18	55.78	44.93	32.4	33.89	66.38	Cluster_05	0.881889	CDS_PROT
Tenm4	MmuEX0033013	chr7:96643999-96644208	210	chr7:96553747,96643999-96644208,96694770	S	9.38	8.59	28.92	38.64	38.8	28.95	43.99	43.5	46.79	43.08	48.84	38.17	69.52	72.26	75.74	74.68	66.23	Cluster_04	0.333698	CDS_PROT
Insr	MmuEX0024247	chr8:3181702-3181737	36	chr8:3184951+3185084,3181702-3181737,3174888	S	12.02	11.82	11.52	13.16	3.96	4.39	11.32	9.98	26.2	26.31	73.31	67.12	63.48	76.97	72.18	60.5	66.05	Cluster_04	0.907261	CDS_PROT
Il3ra	MmuEX0024011	chr14:14347100-14347188	89	chr14:14346512,14346794+14347010+14347100-14347188,14348821+14348854	C3	98.17	96.39	93.85	92.24	98.71	97.5	85.54	84.55	87.41	86.39	73.51	74.92	83.59	63.52	37.83	26.66	65.86	Cluster_12	0.524587	NA
Arfip1	MmuEX0005740	chr3:84529191-84529265	75	chr3:84534587,84529170+84529191-84529265,84527798	S	77.02	67.63	75.71	73.92	73.02	72.63	67.41	68.23	35.2	28.49	25.12	29.83	15.73	11.25	10.14	7.88	65.8	Cluster_05	0.978469	NA
Dock6	MmuEX0015442	chr9:21825783-21825875	93	chr9:21829474,21825783-21825875,21825530	C1	70.04	75.87	35.17	49.28	72.27	75.68	17.97	14.02	25.53	21.17	53.24	48.02	80.01	83.16	78.01	77.34	65.6	Cluster_11	0.403445	CDS_PROT
Zfp207	MmuEX0053090	chr11:80393084-80393176	93	chr11:80391992,80393084-80393176,80394286	S	27.87	27.03	28.56	29.16	10.39	10.97	16.86	17.09	29.16	28.94	75.41	76.55	32.4	34.88	29.29	29.32	65.3	Cluster_08	0.48692	CDS_PROT
Nbeal2	MmuEX0031016	chr9:110641411-110641491	81	chr9:110641771,110641411-110641491,110639863	S	17.46	16.14	15.25	13.59	8.85	17.23	26.77	26.7	36.58	45.55	74.92	81.74	57.36	34.35	57.19	62.95	65.29	Cluster_07	0.709615	CDS_PROT
Incenp	MmuEX0024133	chr19:9883192-9883203	12	chr19:9883687+9883699,9883192-9883203,9878428+9878449	S	71.78	74.16	62.28	62.8	61.19	60.18	40.4	32.01	23.59	18.45	30.11	22.98	5.14	10.4	12.33	9.46	65.2	Cluster_05	0.589827	CDS_PROT
Arhgef10l	MmuEX0005947	chr4:140568756-140568770	15	chr4:140570257,140568756-140568770,140568520	S	69.87	60.51	40.58	34.59	6.79	5.49	13.76	18.54	21.22	15.84	33.8	38.32	3.49	20.01	0	0	65.19	Cluster_03	0.802501	CDS_PROT
Srgap1	MmuEX0044897	chr10:121828729-121828762	34	chr10:121831885,121828729-121828762,121825694	C3	18.03	14.31	13.78	8.28	27.57	29.58	73.89	65.29	49.88	59.37	74.68	77.56	38.88	51.94	38.3	49.43	65.09	Cluster_02	0.246184	NA
Zfp991	MmuEX1028687	chr4:147140041-147140119	79	chr4:147132189+147132360+147132404,147140038+147140041-147140119,147165341	C3	98.46	94.28	97.08	94.94	94.28	91.84	83.71	91.46	85.25	90.35	90.72	90.7	55.3	56.48	30.25	33.31	64.59	Cluster_12	0.756729	NA
Nudt13	MmuEX0032607	chr14:20307233-20307326	94	chr14:20306366,20307233-20307326+20307364,20307693	S	9.62	7.3	11.26	16.25	4.07	3.17	8.87	12.13	22.32	31.33	46.42	50.55	69.04	56.28	60.83	75.53	64.56	Cluster_04	0.889796	NA
Cish	MmuEX0011447	chr9:107299924-107300144	221	chr9:107297034,107299924-107300144,107300368	S	34.28	36.87	55.06	52.84	66.86	62.28	62.11	60.16	71.18	72.11	78.45	66.39	58.97	65.85	100	100	64.42	Cluster_01	0.537685	CDS_PROT
Fgfr1	MmuEX0019144	chr8:25555508-25555774	267	chr8:25532297+25532428,25555508-25555774,25557731	S	37.1	32.9	34.31	35.22	46.38	41.43	59.52	59.8	75.18	77.08	95.49	95.14	69.83	75.71	99.19	98.68	64.17	Cluster_04	0.660877	CDS_PROT
Clstn1	MmuEX0011791	chr4:149641658-149641714	57	chr4:149638395,149641658-149641714,149643195	S	68.64	62.11	76.17	79.04	37.07	31.56	86.58	90.57	96.66	96.23	95.57	93.53	93.98	94	98.65	98.11	64.07	Cluster_04	0.396398	CDS_PROT
Mark3	MmuEX0027962	chr12:111651958-111651984	27	chr12:111647728,111651958-111651984,111653390	C2	22	25.33	51.76	53.06	11.49	10.48	15.48	11.29	35.6	36.6	72.04	77.99	54.92	63.7	71.09	70.91	64.04	Cluster_04	0.335964	CDS_PROT
Zfp24	MmuEX1028414	chr18:24020230-24020497	268	chr18:24020695+24020712,24019832+24020040+24020218+24020230-24020497,24018035+24018168	S	29.03	30.18	21.65	28.57	32.52	31.97	43.64	43.61	58.27	49.65	67.38	79.1	10.29	8.99	17.74	17.53	63.6	Cluster_08	0.563727	NA
Cabin1	MmuEX0008690	chr10:75747826-75747975	150	chr10:75750044,75747826-75747975,75746774	S	99.79	99.8	100	100	100	100	100	99.5	100	100	99.7	100	99.26	99.47	36.2	36.74	63.53	Cluster_12	0.908393	CDS_PROT
Arhgap17	MmuEX0005800	chr7:123294472-123294705	234	chr7:123296410,123294472-123294705,123292205	S	27.68	32.23	46.73	43	57.08	58.12	54.76	56.51	66.85	65.36	72.41	67.02	81.82	80.43	95.45	91.36	63.46	Cluster_01	0.473296	CDS_PROT
Zfp942	MmuEX0053704	chr17:21941777-21941850	74	chr17:21953888,21941726+21941777-21941850,21933048+21933066+21933074+21933113	C1	41.94	48.44	71.43	73.02	36.68	43.5	41.74	42.77	32.54	43.03	24.44	32.73	89.19	94.5	29.49	31.92	63.25	Cluster_11	0.393144	NA
Dcaf11	MmuEX0013811	chr14:55560441-55560627	187	chr14:55560121+55560125,55560441-55560627+55560818+55560975,55561075+55561210+55561213+55561236	S	44.65	47.67	38.34	38.13	19.1	20.35	20.56	18.72	37.09	36.08	61.45	61.97	65.48	68.29	82.99	82.78	63.24	Cluster_06	0.363771	NA
Tmem87b	MmuEX0048115	chr2:128839148-128839219	72	chr2:128837395,128839148-128839219+128839254,128841235+128841246	C3	71.3	75.97	76.64	78.04	68.82	68.55	58.52	65	49.53	40.23	35.42	27.32	23.35	23.76	13.69	14.64	63.18	Cluster_05	0.957518	NA
Wsb1	MmuEX0052282	chr11:79243412-79243575	164	chr11:79244463,79243400+79243412-79243575,79242156	S	27.22	24.74	17.43	18	17.3	14.54	13.05	13.46	18.36	19.53	69.95	69.27	7.63	5.68	36.5	36.07	62.96	Cluster_08	0.609562	NA
Plekha7	MmuEX0035737	chr7:116148253-116148333	81	chr7:116154633,116148142+116148253-116148333,116145238	S	0	2.13	4.48	16.13	18.42	27.78	62.26	63.91	23.11	23.25	25.06	24.22	1.92	3.12	0.1	0.31	62.87	Cluster_12	0.265952	NA
Vrk1	MmuEX0051613	chr12:106073619-106073678	60	chr12:106070593+106070615+106070694,106073575+106073619-106073678,106075007	C1	22.84	20.93	18.67	18.08	14.86	17.39	27.85	28.45	41.25	40.95	80.87	76.63	50.6	53.43	55.14	51.91	62.63	Cluster_07	0.780168	NA
Taz	MmuEX7033618	chrX:74288984-74289019	36	chrX:74288714,74288929+74288984-74289019,74289105	ANN	26.52	25.99	22.41	25.3	30	27.53	29.06	32.96	35.79	37.68	77.73	80.32	9.17	23.7	29.06	45.85	62.6	Cluster_08	0.829214	NA
Gas2l1	MmuEX0020111	chr11:5064837-5065094	258	chr11:5065215,5064837-5065094,5064478	S	75.76	85.33	73.46	69.39	56.18	39.83	44.47	43.01	35.66	38.49	30.48	13.71	21.51	14.61	27.05	26.73	62.49	Cluster_03	0.731029	UTR_5
Iffo1	MmuEX0023608	chr6:125151801-125151803	3	chr6:125151525,125151795+125151798+125151801-125151803,125152444+125152614+125153042	MIC	53.78	58.22	74.17	69.71	55.28	64.28	65.03	53.04	41.48	45.72	29.57	20.25	35.91	43.95	10.9	8.07	62.46	Cluster_05	0.739284	NA
Slain2	MmuEX0042523	chr5:72965804-72965881	78	chr5:72958286,72965804-72965881,72974531	S	57.29	57.69	66.9	69.05	26.11	23.66	35.54	39.37	31.43	31.67	36.92	35.09	22.36	20.2	5.79	5.44	62.35	Cluster_03	0.799059	CDS_PROT
Pphln1	MmuEX0036552	chr15:93452117-93452173	57	chr15:93441712,93452117-93452173+93452185,93455451	S	67.44	69.86	65.07	60.11	72.39	73.21	64.31	59.43	29.29	28.95	31.04	30.65	22.4	23.45	11.29	9.73	62.29	Cluster_05	0.957757	NA
Ppp1r12b	MmuEX0036690	chr1:134872268-134872310	43	chr1:134872807,134872268-134872310,134865960	C1	63.93	74.71	88.89	89.74	43.16	42.22	35.78	41.67	29.23	28.57	37.5	55.79	78.57	64.44	100	82.35	62.27	Cluster_11	0.705725	CDS_DISR_uINC
Atg16l2	MmuEX0006628	chr7:101294859-101294921	63	chr7:101296121,101294859-101294921,101293984+101294047	S	78.04	80.82	66.21	58.9	73.11	69.23	72	82	31.25	47.22	20.33	21.62	25.49	10.53	17.65	17.07	62.07	Cluster_05	0.944988	CDS_PROT
Adam15	MmuEX0003718	chr3:89340401-89340472	72	chr3:89340863,89340401-89340472,89340179	C2	32.25	28.6	29.95	28.82	91.86	90.55	84.34	81.41	71.11	77.38	49.94	42.5	33.58	36.15	72.29	70.55	61.82	Cluster_02	0.590917	CDS_PROT
Nav2	MmuEX0030954	chr7:49575247-49575255	9	chr7:49572453+49572461,49575247-49575255,49575648+49575656	S	44.87	39.03	69.41	53.85	0	0	0.96	1.87	15.09	12.21	57.2	55.78	32.6	30.97	34.65	0	61.63	Cluster_11	0.292459	CDS_PROT
Lrch3	MmuEX0026798	chr16:32995806-32995913	108	chr16:32994996+32995011,32995806-32995913,32997382	S	98.22	97.85	99.63	99.18	89.47	89.85	37.04	39.89	66.27	67.9	87.48	84.61	100	99.15	100	100	61.53	Cluster_11	0.566141	CDS_PROT
Ep400	MmuEX0016972	chr5:110740182-110740289	108	chr5:110741970,110740182-110740289,110739681	S	30.6	33.65	40.59	43.05	49.11	51.18	59.48	62.33	69.52	68.48	61.46	61.9	84.65	83.94	92.55	94.45	61.38	Cluster_04	0.394482	CDS_PROT
Ktn1	MmuEX0025963	chr14:47726471-47726554	84	chr14:47726309,47726471-47726554,47730340	S	69	68.1	73.88	73.29	50.82	54.95	60.12	63.03	41.77	42.8	25.36	25.4	19.86	19.3	12.75	12.36	61.04	Cluster_05	0.874673	CDS_PROT
Fyn	MmuEX0019817	chr10:39529437-39529601	165	chr10:39526930,39529437-39529601,39532016	C3	26.62	25.26	65.25	65.16	14.28	15.2	44.91	43.74	54.82	51.29	50.02	48.07	76.6	74.94	70.61	61.52	61.03	Cluster_04	0.286383	NA
Tpm1	MmuEX0048597	chr9:67032466-67032541	76	chr9:67032794,67032466-67032541,67031514	C3	10.16	10.97	5.92	5.78	23.17	20.1	31.82	29.97	50.93	52.73	30.88	32.17	27.08	35.07	70.39	63.34	61.02	Cluster_01	0.336017	NA
Fam35a	MmuEX0018266	chr14:34269471-34269536	66	chr14:34309040,34269471-34269536,34268952	C2	39.69	48.6	27.62	33.91	54.81	55.91	60.2	51.56	64.45	77.88	83.98	82.84	92.02	91.53	89.53	92.76	61.01	Cluster_04	0.806587	UTR_5
Evi5	MmuEX0017496	chr5:107809590-107809736	147	chr5:107810290,107809590-107809736,107799260	C2	61.35	64.92	67.91	62.8	5.05	3.95	9.77	10.87	23.07	17.25	44.81	44.46	19.81	17.9	47.54	43.38	60.85	Cluster_03	0.333132	CDS_PROT
Add3	MmuEX0004045	chr19:53244310-53244405	96	chr19:53242627,53244310-53244405,53244998	S	36.47	40.74	38.68	40.62	53.39	53.23	35.93	35.52	43.67	44.92	39.41	42.8	86.89	87.39	97.32	95.59	60.72	Cluster_06	0.716961	CDS_PROT
Lef1	MmuEX0026272	chr3:131204933-131204973	41	chr3:131204304,131204933-131204973,131223076	S	91.72	92.51	87.05	91.47	86.19	91.35	73.12	75.9	63.7	59.04	35.11	35.72	47.41	52.25	31.88	31.08	60.64	Cluster_05	0.851279	CDS_PROT
Arhgef1	MmuEX0005935	chr7:24918523-24918531	9	chr7:24912763+24918000,24918520+24918523-24918531+24918535,24919184+24919631+24922873	MIC	61.09	60.1	34.92	35.69	26.95	26.86	9.1	11.58	1.76	1.8	0.99	0.69	0.21	0.28	0	0	60.59	Cluster_03	0.85307	NA
Sorbs1	MmuEX0044365	chr19:40376650-40376803	154	chr19:40376984,40376645+40376650-40376803,40373617	C2	57.94	45.79	81.29	79.58	20.86	19.05	26.73	24.26	36.57	37.77	42.36	41.89	27.67	29.87	65.1	51.89	60.49	Cluster_11	0.297629	NA
Cnot4	MmuEX0011932	chr6:35079961-35080134	174	chr6:35133502,35079961-35080134+35080226,35070303	C3	90.43	94.87	95.85	96.61	97.6	96.2	97.28	97.2	96.74	95.26	98.12	97.42	96.8	95.37	38.58	36.45	60.25	Cluster_12	0.920601	NA
Kif13a	MmuEX0025416	chr13:46780626-46780664	39	chr13:46785246,46780626-46780664,46778993	S	49.86	57.28	64.77	64.76	15.73	17.88	35.41	40.95	40.72	38.84	68.95	69.02	17.46	15.74	9.76	7.93	60.14	Cluster_08	0.237974	CDS_PROT
Lrif1	MmuEX0001851	chr3:106733337-106733606	270	chr3:106733142,106733337-106733827+106733606+106733587,106735405+106734358	ANN	72.88	72.19	61.7	67.35	16.22	29.87	40.23	54.93	22.89	19.48	48.76	55.88	44	43.88	13.16	11.88	60.01	Cluster_03	0.761295	NA
Sept6	MmuEX0041730	chrX:36920369-36920413	45	chrX:36922840,36920369-36920413,36913254	S	84.68	84.73	85.02	82.42	82.13	82.12	52.08	53.11	50	46.88	20	29.41	41.18	42.86	24.24	29.41	60.01	Cluster_05	0.60361	CDS_PROT
Syk	MmuEX0045912	chr13:52624708-52624776	69	chr13:52623276,52624708-52624776,52631657	C1	88.13	87.67	87.37	87.12	93.72	92.08	90.02	88.52	72.95	72.41	64.32	61.93	47.47	40.71	31.18	34.85	59.88	Cluster_05	0.95814	CDS_PROT
Zscan21	MmuEX0054056	chr5:138117836-138117920	85	chr5:138117007,138117836-138117920,138124978	C1	54.57	56.57	77.73	72.22	42.86	40.19	41.85	48.95	37.91	36.97	36.88	41.77	91.7	93.58	95.28	99	59.7	Cluster_11	0.587593	CDS_DISR_uEXC
Ctnnd1	MmuEX0013079	chr2:84612532-84612549	18	chr2:84612936,84612532-84612549,84612092	S	26.95	27.83	47.6	49.63	18.77	18.69	27.96	27.52	54.86	53.54	41.97	40.22	77.02	78.33	78.42	78.34	59.65	Cluster_04	0.353614	CDS_PROT
	MmuEX1000187	chr12:17902545-17902594	50	chr12:17882322,17902389+17902545-17902594,17933373	C2	24.77	34.71	30.07	23.79	35.33	26.32	16.02	12.22	32.37	42.29	42.24	67.47	65.82	59.57	68.5	78.94	59.6	Cluster_04	0.4852	NA
Fyn	MmuEX0019818	chr10:39529919-39530074	156	chr10:39526930,39529919-39530074,39532016	C3	55.96	57.05	24.57	25.59	83	81.08	50.08	50.62	38.91	39.74	41.9	41.13	20.42	24.47	32.47	36.29	59.59	Cluster_05	0.265503	NA
Dcp1a	MmuEX0013926	chr14:30521590-30521655	66	chr14:30519677,30521590-30521655,30522728	S	39.78	38.61	40.93	39.54	39.83	47.78	54.16	50.76	67.72	75.65	82.32	81.64	95.63	93.43	98.85	98.67	59.56	Cluster_04	0.951635	CDS_PROT
Acp5	MmuEX1003110	chr9:22130523-22130608	86	chr9:22131501+22131590+22131737,22130523-22130608,22130129	S	19.01	22.75	4.43	8.48	22.32	25.07	43.48	45.76	62.21	61.97	30.29	33.5	30.39	41.97	0.81	4.28	59.55	Cluster_12	0.347466	UTR_5
Fn1	MmuEX0019422	chr1:71603660-71603929	270	chr1:71604970,71603660-71603929,71602497	S	36.41	36.58	36.01	36.56	45.79	45.16	37.77	36.57	60.55	63.25	86.08	85.51	81.79	86.85	95.87	95.63	59.47	Cluster_04	0.902802	CDS_PROT
St6galnac6	MmuEX0045155	chr2:32609226-32609316	91	chr2:32608096,32609226-32609316,32612224	C2	88.31	79.31	84.62	68.45	28.54	27.99	22.75	26.12	31.18	29.18	59.27	58.01	59.72	54.73	51	57.17	59.37	Cluster_11	0.477382	CDS_DISR_uEXC
Ktn1	MmuEX0025962	chr14:47725929-47726000	72	chr14:47724970,47725929-47726000,47726226	S	57.11	53.37	53.51	53.56	28.81	28.13	41.69	43.68	55.37	55.39	86.82	88.12	38.72	42.74	32.96	28.97	59	Cluster_08	0.829654	CDS_PROT
Pex2	MmuEX0038103	chr3:5562669-5562707	39	chr3:5563165,5562669-5562707+5562732,5561764	C1	22.36	21.9	19.26	19.78	18.44	16.27	22.38	21.99	27.97	31.02	73.84	78.85	45.61	49.51	65.14	47.47	58.98	Cluster_07	0.835047	NA
Tia1	MmuEX0047286	chr6:86423606-86423671	66	chr6:86420411,86423606-86423671,86424345	S	29.93	28.51	16.69	18.83	9.76	12.56	13.64	16.19	16.88	18.58	73.75	66.32	23.02	26.63	41.45	37.78	58.87	Cluster_07	0.76389	CDS_DISR_uINC
Tpm1	MmuEX0048598	chr9:67031951-67032026	76	chr9:67032794,67031951-67032026,67031514	C3	90.12	90.04	94.61	94.74	78.75	81.95	71.45	70.05	51.63	49.51	69.42	68.34	75.29	66.62	35.44	36.2	58.85	Cluster_03	0.580454	NA
Evi5	MmuEX0017495	chr5:107810290-107810322	33	chr5:107812358,107810290-107810322,107799260	C2	56.97	62.91	68.47	59.75	6.12	4.76	10.3	9.58	23.44	19.86	45.5	44.74	15.69	21.31	42.4	41.03	58.67	Cluster_03	0.346007	CDS_PROT
Slc25a14	MmuEX0042834	chrX:48628136-48628183	48	chrX:48625640,48628136-48628183,48629252	C3	40	44.68	83.33	58.82	37.29	36.73	38.84	39.24	36.67	57.01	31.15	37.31	42.37	67.44	14.89	10	58.63	Cluster_03	0.26848	CDS_DISR_uINC
Trerf1	MmuEX0048821	chr17:47319549-47319618	70	chr17:47317921,47319352+47319508+47319549-47319618+47319678,47322938+47323278	S	54.34	51.13	51.45	55.6	38.9	44.14	52.28	49.72	64.26	80.32	88.91	90.22	84.32	90.99	100	100	58.48	Cluster_04	0.911113	NA
Taok3	MmuEX1025477	chr5:117133685-117133775	91	chr5:117120339,117133685-117133775,117185527	S	69.43	68.21	56.05	47.59	66.41	70.04	55.14	57.22	55.76	54.92	49.62	51.56	8.57	21.31	8.24	12.5	58.45	Cluster_05	0.586099	UTR_5
Tgif1	MmuEX1025896	chr17:70851004-70851061	58	chr17:70853448,70850872+70851004-70851061+70851199,70846398	S	87.41	85.92	88.15	85.98	82.4	87.05	74.58	69.6	52.14	52.13	58.66	57.18	30.77	26.77	34.9	31.95	58.29	Cluster_05	0.909079	NA
Gpr19	MmuEX0021703	chr6:134886891-134886936	46	chr6:134887630,134886891-134886936,134870443+134870482	C1	3.45	6.06	2.5	3.9	3.07	1.32	3.09	1.41	0	3.1	2.59	1.99	1.58	0.87	61.07	57.54	58.07	Cluster_06	0.811173	CDS_DISR_uEXC
Map4k4	MmuEX0027796	chr1:40011650-40011841	192	chr1:40010677,40011650-40011841,40014106+40014170	S	77.14	75.89	76.45	78.47	64.67	66.18	41.48	40.34	32.73	30.07	19.53	19.28	48.38	38.91	33.41	30.55	58.05	Cluster_03	0.522812	CDS_PROT
Cdk2	MmuEX0010576	chr10:128699976-128700028	53	chr10:128701343,128699976-128700028+128700119,128699675	S	35.53	37.54	29.38	33.51	35.65	35.18	45.11	42.72	50.88	48.55	88.51	90.41	39.98	42.01	57.83	55.31	58.01	Cluster_07	0.676952	NA
App	MmuEX0005607	chr16:84971408-84971461	54	chr16:84977845+84978064,84971408-84971461,84965770	S	43.8	44.94	51.54	53.25	44.3	37.45	40.31	40.59	45.15	44.07	63.72	63.73	60.9	63.14	96.88	100	57.99	Cluster_06	0.91161	CDS_PROT
Uspl1	MmuEX0051128	chr5:149187708-149187834	127	chr5:149184806,149187708-149187834+149187863+149187876,149188345	C1	19.54	18.09	18.39	14.71	55.52	52.92	42.58	43.06	58.88	56.68	52.22	48.12	49.86	48.91	76.46	72.12	57.74	Cluster_01	0.739478	NA
Arvcf	MmuEX0006306	chr16:18405102-18405221	120	chr16:18404545,18405102-18405221,18405607	S	66.04	60.96	36.49	33.32	59.09	63.64	68.09	65.91	81.97	80.17	88.19	87.96	76.89	81.2	94.13	91.11	57.71	Cluster_04	0.445688	CDS_PROT
Tead1	MmuEX0046859	chr7:112842040-112842102	63	chr7:112841950,112842040-112842102,112856053	C2	55.61	47.88	43.73	40.93	49.13	66.12	48.11	78.46	83.71	83.69	90	90.31	90.65	95.21	100	100	57.67	Cluster_04	0.863286	CDS_PROT
Nek1	MmuEX0031429	chr8:61050028-61050159	132	chr8:61049947,61050028-61050159,61054520	S	8.84	6.34	3.07	3.39	2.68	3.48	13.04	18.77	15.22	20.49	56.21	65.25	10.28	14.89	23.58	23.47	57.65	Cluster_07	0.583244	CDS_PROT
Epb41l1	MmuEX0016988	chr2:156524881-156525288	408	chr2:156514210,156524881-156525288,156526889	S	86.05	87.67	80.62	83.89	39.59	38.07	28.89	29.64	31.14	31.51	34.17	30.18	48.89	35.55	36.32	36.39	57.59	Cluster_03	0.90434	CDS_PROT
Dennd1b	MmuEX0014234	chr1:139059067-139059126	60	chr1:139054621,139059067-139059126,139060275	S	11.91	11.21	9.57	18.45	12.23	6.45	16.13	13.86	20.22	22.36	64.94	63.98	48.74	57.05	62.38	71.43	57.57	Cluster_04	0.824175	CDS_PROT
Mid1	MmuEX0029005	chrX:169966063-169966158	96	chrX:169927669,169966063-169966158,169976922	C1	100	97.95	99.29	100	96.74	100	100	100	100	100	100	100	100	100	46.25	38.63	57.56	Cluster_12	0.906238	CDS_PROT
Nav2	MmuEX0030959	chr7:49554215-49554259	45	chr7:49548541,49554215-49554259,49556910	C2	51.76	58.17	66.25	48.62	25.08	37.78	47.45	48.65	30.16	29.4	47.16	46.96	1.8	1.14	0	0	57.44	Cluster_05	0.347609	CDS_PROT
Dnm1l	MmuEX0015293	chr16:16318445-16318477	33	chr16:16319452,16318445-16318477,16316778	C2	51.7	50.87	33.2	30.13	47.6	52.37	51.34	51.29	67.02	62.09	88.52	89.46	44.77	50.75	50.97	53	57.33	Cluster_08	0.603295	CDS_PROT
Macf1	MmuEX0027473	chr4:123441603-123441665	63	chr4:123444835,123441603-123441665,123440791	S	36.64	38.95	62.88	62.52	55.01	53.45	70.04	75.66	85.74	87.4	72.04	72.24	94.58	95.48	92.11	92.85	57.23	Cluster_04	0.403924	CDS_PROT
Ppp1r12b	MmuEX0036691	chr1:134870068-134870203	136	chr1:134872807,134870068-134870203+134870250,134865960	C1	77.27	76.6	88.06	88.68	43.75	52.73	30.84	41.94	34.25	37.5	30.77	42.86	86.36	48	100	86.21	57.22	Cluster_11	0.568109	NA
Hnrnpa2b1	MmuEX0023091	chr6:51461983-51462055	73	chr6:51463411,51461920+51461983-51462055,51461433	S	36.61	36.49	27.09	25.92	17.05	16.32	32.57	32.02	38.84	37.47	71.9	75.82	44.79	45.16	47.85	47.09	57.17	Cluster_07	0.926347	NA
Dclk2	MmuEX0013908	chr3:86793219-86793299	81	chr3:86793817,86793219-86793299,86792111	S	54.4	45.94	64.44	52.94	31.56	28.35	46.56	49.4	54.69	53.19	70.06	72.99	82.11	82.35	88.24	85.37	56.86	Cluster_04	0.519953	CDS_PROT
Armcx1	MmuEX0006200	chrX:134718370-134718461	92	chrX:134718050,134718370-134718461,134718920	C2	49.04	49.44	78.46	65.69	64.29	69.44	56.99	70.11	54.17	66.67	76.92	57.14	57.32	61.22	15.79	15.11	56.62	Cluster_12	0.858178	UTR_5
Evi5l	MmuEX0017502	chr8:4201934-4201966	33	chr8:4200921,4201934-4201966,4202936+4202942	S	27.63	22.91	29.61	35.94	11.75	16.23	13.91	8.29	25.75	27.78	34.11	56.24	28.77	29.98	70.79	64.63	56.61	Cluster_06	0.54545	CDS_PROT
Uap1	MmuEX0050061	chr1:170147996-170148043	48	chr1:170149271,170147996-170148043+170148046,170143463	S	31.27	32.91	53.98	58.5	13	14.67	35.9	37.07	68.05	65.53	65.88	67.81	61.8	58.59	67.74	72.8	56.43	Cluster_04	0.408777	NA
Epb41l2	MmuEX0016999	chr10:25501578-25501631	54	chr10:25489093,25501578-25501631,25501824	C2	1.05	0.97	0.98	1.09	5.25	4.61	57.79	56.91	49.79	50.75	37.51	43.06	2.96	4.14	7.75	7.58	56.34	Cluster_02	0.233969	CDS_PROT
Prepl	MmuEX0037022	chr17:85088340-85088439	100	chr17:85090106+85090245,85088340-85088439+85088442+85088875,85083315	S	39.13	37.71	24.36	26.2	68.07	67.68	55.56	55.81	66.96	70.02	62.11	63.19	69.64	67	83.84	79.02	56.15	Cluster_01	0.615109	NA
Samhd1	MmuEX0040961	chr2:157101321-157101443	123	chr2:157101721,157101360+157101321-157101443,157099503	ANN	24.3	23.45	21.45	22.18	23.38	22.5	34.07	33.47	35.06	34.7	63.97	63.46	16.91	12.48	6.33	9.28	55.92	Cluster_08	0.80318	NA
Pign	MmuEX0035071	chr1:105658916-105659006	91	chr1:105659293,105658887+105658916-105659006,105657695+105657850	S	76.56	73.42	71.11	65.62	71.53	79.84	63.68	68.73	66.88	64.98	50.11	49.42	95.29	99.3	40.12	42.94	55.77	Cluster_09	0.183548	NA
Map3k4	MmuEX0027731	chr17:12242650-12242805	156	chr17:12243500,12242650-12242805,12240070	S	1.97	1.95	2.77	5.62	4	0.62	9.93	7.16	12.5	14.76	27.69	28.57	54.01	57.18	57.59	57.81	55.74	Cluster_04	0.589517	CDS_PROT
Setd4	MmuEX0041828	chr16:93597361-93597420	60	chr16:93599212,93597326+93597357+93597361-93597420,93596329+93596335	C1	16.68	26.13	29.33	32.97	26.82	19.31	41.24	28.37	36.55	32.78	57.78	56.81	13.04	12.69	1.71	1.73	55.58	Cluster_12	0.41603	NA
Atp11a	MmuEX0006736	chr8:12863762-12863862	101	chr8:12859479,12863759+12863762-12863862+12863868,12864920	C3	92.63	91.65	90.26	91.22	83.33	70.78	57.21	57.18	61.17	59.67	68.75	64.12	52.14	43.46	38.3	34.96	55.51	Cluster_03	0.644507	NA
Eml4	MmuEX0016802	chr17:83428216-83428248	33	chr17:83428025,83428216-83428248,83440031	S	88.4	87.13	85.82	88.89	54.26	58.5	69.15	63.99	58.43	65.54	51.24	57.8	30.22	34.35	40.9	41.7	55.49	Cluster_03	0.612895	CDS_PROT
Lpin1	MmuEX0026737	chr12:16571164-16571259	96	chr12:16573660,16571164-16571259+16571262,16568519	S	16.41	12.84	17.72	15.6	31.18	21.29	37.9	33.33	41.61	39.3	71.43	68.54	44.19	39.77	68.46	50.29	55.37	Cluster_07	0.376934	NA
Pdp1	MmuEX0034299	chr4:11965614-11965648	35	chr4:11965884+11966302,11965614-11965648,11962233	S	7.08	7.82	5.88	7.4	14.4	8.77	11.11	9.43	22.58	20.83	41.28	28.66	45.45	37.69	65.57	58.44	55.36	Cluster_06	0.513105	CDS_PROT
Def8	MmuEX0014194	chr8:123446848-123447153	306	chr8:123446184+123446249,123446848-123447153+123447268,123447788	C1	8.09	10.69	8.85	7.03	7.55	2.63	5.64	7.61	31.39	40.94	62.9	57.85	17.03	22.7	8.84	12.13	55.29	Cluster_08	0.569781	NA
Ubap2l	MmuEX0050121	chr3:90001818-90001868	51	chr3:90002279,90001818-90001868,90000253	C1	45.91	38.42	29.79	31.1	36.67	34.29	44.48	44.66	50.35	46.35	74.2	73.83	72.53	79.49	85.97	85.35	55.21	Cluster_04	0.879087	CDS_PROT
Lrp8	MmuEX0026909	chr4:107850104-107850142	39	chr4:107847566+107847771,107850104-107850142,107851308	C2	48.61	32.83	49.05	50.99	36.73	36.63	84.54	84.54	89.45	70.64	73.66	95.73	45.38	53.5	25.56	33.44	55.19	Cluster_12	0.320359	CDS_PROT
Mark2	MmuEX0027954	chr19:7341168-7341254	87	chr19:7341767,7341168-7341254+7341404,7290782	S	90.97	83.81	77.97	86.51	83.25	79.53	74.14	76.18	55.75	54.39	38.52	30.43	57.99	44.74	35.15	29.32	55.16	Cluster_05	0.819251	NA
Ptprs	MmuEX0037988	chr17:56425327-56425926	600	chr17:56426387,56425287+56425327-56425926,56424977	C2	82.69	83.63	86.05	94.41	86.9	79.35	56.37	56.65	67.63	51.78	48.02	42.91	54.48	37.02	34.03	36.3	55.07	Cluster_05	0.648766	NA
Wdfy3	MmuEX0051787	chr5:101878006-101878059	54	chr5:101882423,101878006-101878059,101876009	S	66.08	63.32	73.57	65.98	39.85	45.97	36.45	38.07	38.29	30.4	79.01	78.29	69.15	68.36	85.28	93.55	55.07	Cluster_11	0.503775	CDS_PROT
Map2k7	MmuEX0027696	chr8:4240688-4240735	48	chr8:4239033,4240688-4240735,4243304	C3	47.33	46.89	57.24	58.38	36.24	35.92	29.36	28.98	14.96	13.81	11.81	13.95	16.47	12.22	3.53	2.35	54.87	Cluster_03	0.552378	NA
Adam15	MmuEX0003717	chr3:89340863-89340937	75	chr3:89341508,89340863-89340937,89340472	C2	17.61	17.67	13.72	15.6	69.26	69.54	66.85	66.04	55.53	59.35	35.75	33.19	14.75	15.91	42.89	35.81	54.74	Cluster_02	0.48121	CDS_PROT
Cit	MmuEX0011457	chr5:115987688-115987732	45	chr5:115987063,115987429+115987688-115987732,115988156	S	67.26	69.16	67.44	70.09	53.52	52.54	12.18	15.98	25.08	22.67	38.08	36.1	24.06	28.61	25.94	23.85	54.69	Cluster_03	0.720508	NA
Depdc5	MmuEX0014323	chr5:32864158-32864312	155	chr5:32863743+32863789+32863821,32864010+32864158-32864312,32864577+32864580+32864583	S	54.32	56.97	45.81	51.93	65.18	67.84	57.89	53.47	42.03	45.15	10.17	13.68	27.54	18.64	19.34	16.04	54.58	Cluster_05	0.822719	NA
Tcf7	MmuEX0046682	chr11:52255099-52255171	73	chr11:52256258,52255099-52255171,52253962+52253985	S	3.55	0	0	0	4.94	4.83	4.91	9.7	32.23	27.84	53.27	55.76	40.81	53.34	51.08	43.44	54.52	Cluster_04	0.929513	CDS_PROT
Brca2	MmuEX1005253	chr5:150526553-150526760	208	chr5:150526456,150526553-150526760+150527111,150529470	C3	0.95	0	0	1.76	53.38	56.53	45.95	40.93	28.63	26.81	10.56	14.19	33.37	48.34	25.4	24.65	54.48	Cluster_01	0.309361	NA
Actn1	MmuEX0003623	chr12:80170686-80170766	81	chr12:80171729,80170686-80170766,80169016	C3	59.86	58.26	68.37	68.86	79.51	78.58	81.55	84.37	82.89	82.22	33.33	34.88	36.46	36.14	28.3	28.86	54.38	Cluster_05	0.560748	NA
Nrf1	MmuEX0032328	chr6:30140216-30140271	56	chr6:30126359,30140216-30140271,30151514	S	6.34	5.04	4.74	4.99	5.97	8.24	10.08	13.3	35.17	43.49	57.63	60.52	31.56	29.28	43.79	50.49	54.21	Cluster_07	0.489024	CDS_DISR_uINC
Cnot10	MmuEX0011910	chr9:114597795-114597830	36	chr9:114598705,114597795-114597830,114597606	S	94.1	92.95	92.06	96.13	92.21	92.99	87.54	87.42	67.96	67.62	56.02	57.17	51.27	53.16	42.3	37.56	54.16	Cluster_05	0.97766	CDS_PROT
Macf1	MmuEX0027477	chr4:123465356-123465505	150	chr4:123480187,123465356-123465505,123461234	C2	49.08	57.66	36.99	44.09	22.02	19.79	18.79	19	28.15	26.44	68.24	71.29	12.66	18.87	33.79	35.15	54	Cluster_08	0.563836	CDS_PROT
Wnk1	MmuEX0052217	chr6:119952685-119952969	285	chr6:119956071,119952494+119952685-119952969,119951995	C1	46.2	44.71	43.7	44.04	39.89	37.61	37.35	37.01	56.6	55.77	57.99	56.99	81.49	81.35	91.5	90.78	53.96	Cluster_06	0.543445	NA
Epb41	MmuEX0016979	chr4:131962924-131962986	63	chr4:131967788,131962924-131962986,131957819	S	3.57	3.96	3.01	7.92	6.12	4.49	30.46	25.89	27.12	23.44	23.89	29.94	55.2	56.44	60	55.22	53.85	Cluster_04	0.582814	CDS_PROT
Dclk2	MmuEX0013905	chr3:86789409-86789490	82	chr3:86791991+86791995+86792069,86789312+86789409-86789490,86787412	C3	58.08	53.32	56.56	62.97	39.35	35.44	31.89	31.25	15.99	17.68	28.87	36.64	3.47	8.74	6.44	7.41	53.66	Cluster_03	0.670903	NA
Mbnl1	MmuEX0028099	chr3:60621423-60621458	36	chr3:60615773,60621423-60621458,60622146	C1	88.29	87.44	71.43	71.66	80.69	78.93	75.86	78.66	59.91	61.75	43.95	42.32	42.31	39.62	33.91	34.67	53.58	Cluster_05	0.946661	CDS_PROT
Rabgap1l	MmuEX0038438	chr1:160733529-160733703	175	chr1:160735548,160733529-160733703,160724189	C1	94.37	94.3	90.56	93.29	91.58	93.07	79.81	78.79	60.41	67.75	72.48	73.54	61.28	64.3	43.87	37.7	53.56	Cluster_05	0.695975	CDS_DISR_uEXC
Osbpl3	MmuEX0033219	chr6:50333186-50333293	108	chr6:50336215,50333182+50333186-50333293,50328804	S	18.84	17.14	12.55	15.79	12.33	11.55	23.89	20.71	19.72	23.4	17.82	20.94	31.58	40.91	70.91	59.42	53.22	Cluster_06	0.920087	NA
Mpdz	MmuEX6094139	chr4:81281701-81281824	124	chr4:81282657,81281701-81281824,81280060	C3	95.78	98.25	97.6	98.36	75.14	74.36	62.55	66.58	49.46	40.41	56.63	32.89	92.57	84.27	83.78	79.21	53.22	Cluster_11	0.30779	CDS_PROT
Mdm1	MmuEX0028322	chr10:118156834-118156863	30	chr10:118152274,118156834-118156863,118157195	S	62.19	50.28	54.76	55	45.13	40.64	55.09	49.97	13.76	16.02	9.19	13.27	2.28	3.92	2.9	3.7	53.13	Cluster_05	0.895608	CDS_PROT
Nbeal1	MmuEX0031005	chr1:60228622-60228708	87	chr1:60224731,60228622-60228708,60230602	S	0	1.49	2.44	1.96	0	0	1.45	0	16.67	15	50.56	55.56	27.78	33.33	43.33	29.63	53.06	Cluster_07	0.619708	CDS_PROT
Fcgr2b	MmuEX0018984	chr1:170963409-170963465	57	chr1:170965702,170963325+170963409-170963465,170961233	S	65.41	65.47	62.4	68.97	22.11	21.71	27.64	28.87	12.49	12.79	22.78	24.51	22.07	26.15	16.96	12.52	53.05	Cluster_03	0.966786	NA
Dtx2	MmuEX0015853	chr5:136026470-136026607	138	chr5:136021858,136026470-136026607,136028499+136028502	S	71.63	70.24	74.09	68.31	79.03	79.02	76.73	74.14	59.34	58.75	48.12	44.56	26.77	26.52	22.15	29.89	53.01	Cluster_05	0.970438	CDS_PROT
Immt	MmuEX0024088	chr6:71853179-71853268	90	chr6:71852867,71853173+71853179-71853268,71856912	C1	42.55	43.44	37.25	38.58	38.58	37.05	62.01	60.22	71.22	70.36	90.64	90.88	77.74	80.79	84.14	82.34	52.95	Cluster_04	0.819465	NA
Arhgef12	MmuEX0005976	chr9:43040540-43040596	57	chr9:43042591,43040540-43040596,43027295	S	61.18	61.94	70.28	60.99	45.23	38.95	29.76	33.45	23.16	23.21	30.1	30.65	29.73	26.43	11.79	13.64	52.93	Cluster_03	0.897869	CDS_PROT
Rtn4	MmuEX0040716	chr11:29706410-29708770	2361	chr11:29693693,29706410-29708770,29733633	ANN	18.9	21.74	19.24	17.63	18.86	13.56	15.38	16.41	30.24	29.13	66.83	70.42	45.59	45.3	50.03	47.72	52.73	Cluster_07	0.783274	NA
Ybx3	MmuEX0012848	chr6:131375974-131376180	207	chr6:131379358,131375974-131376180,131370414	ANN	22.81	22.11	24.59	25.01	23.88	25.08	36.11	33.28	55.81	55.7	73.05	71.97	71.7	74.95	75.04	75.16	52.64	Cluster_04	0.975503	NA
Map4k4	MmuEX0027798	chr1:40003763-40003987	225	chr1:40000749,40003757+40003763-40003987,40004807	C1	30.75	30.62	39.09	38.17	41.06	39.07	33.9	33.29	45.17	45.26	38.31	36.79	70.72	71.38	82	84.64	52.63	Cluster_06	0.754866	NA
Ttc3	MmuEX0049522	chr16:94387337-94387390	54	chr16:94385423,94387337-94387390,94388265	S	49.71	44.68	72.45	74.16	35.75	53.91	63.51	59.25	85.03	67.47	97.62	95.69	96.6	98.12	95.06	94.53	52.53	Cluster_04	0.759893	CDS_PROT
Sh3pxd2a	MmuEX0042214	chr19:47283021-47283104	84	chr19:47286605,47283021-47283104,47278430	S	95.13	94.76	93.93	95.68	92.2	94.39	76.43	75.68	64.24	65.05	64.39	68.81	47.24	37.59	56.2	58.17	52.52	Cluster_05	0.772562	CDS_PROT
Tpcn2	MmuEX0048570	chr7:145260089-145260138	50	chr7:145260872,145260027+145260089-145260138,145258610+145258614	C1	62.03	53.26	75.75	75.72	56.54	57.48	49.72	52.48	66.37	64.58	21.29	25.19	68.09	60.96	37.67	43.38	52.49	Cluster_09	0.471737	NA
Wdr25	MmuEX0051836	chr12:109011231-109011354	124	chr12:108992937,109011231-109011354,109024963+109025020	C1	2.29	1.37	0	3.48	23.19	16.65	54.32	53.22	30.39	20.72	11.34	14.89	1.63	3.36	1.58	1.41	52.27	Cluster_12	0.214407	CDS_uncertain
Ap1s2	MmuEX1004020	chrX:163926903-163926993	91	chrX:163917843+163917851+163917856,163926903-163926993+163926996,163931363	C2	34.68	31.14	27.33	23.97	33.95	40.64	26.69	28.78	37.87	35.59	65.3	70.05	73.86	81.64	79.71	72.04	52.1	Cluster_04	0.739737	NA
B230307C23Rik	MmuEX1004843	chr16:98010119-98010168	50	chr16:98009004,98010119-98010168,98015666	S	44.2	45.08	35.71	34.35	22.09	24.09	35.47	43.27	41.03	43.41	74.31	58.12	74.72	75.55	71.98	74.13	52.04	Cluster_04	0.74104	NA
Rab11fip5	MmuEX0038272	chr6:85340343-85340490	148	chr6:85341052,85340343-85340490+85340497,85337670	C3	12.42	12.29	13.03	12.39	10.03	13.03	10.58	11.07	17.78	19.08	22.68	22.26	32.34	33.48	71.04	54.55	51.98	Cluster_06	0.965026	NA
Ktn1	MmuEX0025961	chr14:47704420-47704488	69	chr14:47704277,47704420-47704488,47705763	S	49.72	55.02	72.72	73.69	35.52	31.69	21.29	21.28	30.83	30.31	50.83	50.86	52.38	52.08	52.17	53.19	51.91	Cluster_11	0.628949	CDS_PROT
Nfix	MmuEX0031618	chr8:84723728-84723850	123	chr8:84726469,84723728-84723850,84721818	S	50	48.6	49.22	47.81	79.7	82.01	73.04	72.52	71.64	78.22	74.23	75.54	57.38	39.13	100	100	51.74	Cluster_02	0.78913	CDS_PROT
Osbpl8	MmuEX0033248	chr10:111224672-111224708	37	chr10:111204840,111224672-111224708,111233553+111233562	S	30.02	33.38	33.97	32.23	41.91	45.38	52.82	48.97	51.98	47.23	50.93	48.25	60.3	59.53	86.12	80.77	51.74	Cluster_06	0.637777	CDS_DISR_uEXC
Slc7a7	MmuEX0043576	chr14:54411585-54411646	62	chr14:54413880,54411585-54411646,54409048	C2	17.86	26.76	4.16	2.78	15.49	13.94	25.57	16.52	21.33	24.89	30.42	22.54	50.95	52.98	58.45	51.97	51.74	Cluster_06	0.460562	UTR_5
Kdm7a	MmuEX6003866	chr6:39165097-39165203	107	chr6:39166667,39165097-39165203,39164280	ANN	65.77	67.37	78.86	79.11	91.92	95.03	88.64	90.51	68.97	63.17	72.67	71.37	41.79	41.72	52.46	51.41	51.72	Cluster_05	0.500007	NA
Atg7	MmuEX0006677	chr6:114672791-114672843	53	chr6:114643150+114643366,114672791-114672843,114672974	C3	4.45	2.83	3.18	3.61	2.38	3.93	4.77	4.3	3.65	5.35	9.01	8.07	23.57	22.73	55.26	54.32	51.63	Cluster_06	0.971624	NA
Dock6	MmuEX0015441	chr9:21829474-21829578	105	chr9:21829963+21830214,21829339+21829474-21829578,21825530	C2	33.86	43.93	58.01	50.72	25.14	24.86	76.14	73.88	75.66	77.41	63.02	65.78	35.41	34.14	42.32	41.58	51.53	Cluster_08	0.169184	NA
Mtg2	MmuEX0022174	chr2:180073140-180073233	94	chr2:180071886,180073102+180073140-180073233,180078619	C2	64.42	67.57	68.67	64.4	77.61	83.67	67.09	64.69	50.88	58.98	29.96	28.45	56.4	49.56	56.85	55.95	51.44	Cluster_09	0.928276	NA
Myo5a	MmuEX0030527	chr9:75196126-75196200	75	chr9:75194137,75196126-75196200,75197643	S	58.55	61.75	39.43	36.44	19.66	18.96	10.49	12.96	9.22	8.41	15.75	12.09	24.12	23.89	16.5	17.54	51.33	Cluster_03	0.854883	CDS_PROT
Baz2a	MmuEX0007708	chr10:128096935-128097060	126	chr10:128096523,128096935-128097060,128108894	S	16.49	17.62	26.87	20.92	16.92	18.43	28.93	23.48	39.13	42.38	44.87	41.66	66.75	69.76	64.29	62.63	51.2	Cluster_04	0.809569	UTR_5
Actn1	MmuEX0003624	chr12:80170183-80170245	63	chr12:80171729,80170183-80170245+80170248,80169016	C3	41.69	44.21	33.78	33.53	22.45	21.77	21.18	17.55	21.09	20.36	65.64	65.29	65.21	64.87	71.06	70	51.16	Cluster_04	0.279255	NA
Rab11fip5	MmuEX0038271	chr6:85342343-85342361	19	chr6:85347780,85342343-85342361,85337670	C1	6.17	7.14	5.44	6.38	7.62	5.09	7.33	6.72	13.24	17.4	19.61	19.85	38.56	30.16	64.48	49.64	51.15	Cluster_06	0.914489	CDS_DISR_uEXC
Rbm41	MmuEX0039153	chrX:139991516-139991587	72	chrX:139993298,139991516-139991587,139968599	S	8.29	9.07	6.25	2.61	2.96	3.18	10.63	6.49	8.33	12.2	59.09	49.19	10.58	9.76	15.07	15.19	51.07	Cluster_08	0.734631	CDS_PROT
Iqsec1	MmuEX0024465	chr6:90664022-90664071	50	chr6:90667900,90664022-90664071,90661025	C3	25.9	30.08	49.44	50.97	45.94	51.56	52.48	60.42	49.57	52.91	66.38	60.74	73.35	66.69	83.53	74.6	51.07	Cluster_01	0.343691	CDS_DISR_uEXC
Slc38a1	MmuEX0043221	chr15:96641054-96641161	108	chr15:96642491,96641054-96641161,96624169	S	9.48	10.82	25.5	25.12	21.66	22.14	29.59	36	45.1	55.15	61.24	61.19	30.86	25.7	33.82	32.07	51.07	Cluster_07	0.297632	UTR_5
Rbm25	MmuEX0039094	chr12:83661207-83661268	62	chr12:83660678,83661207-83661268,83663979	S	9.14	9.9	5.14	5.58	9.26	6.39	10.92	10.59	11.04	11.67	54.32	58.3	6.39	12.07	23.75	24.99	50.95	Cluster_07	0.51914	CDS_DISR_uINC
Macf1	MmuEX0027478	chr4:123463538-123463771	234	chr4:123480187,123463538-123463771,123461234	C1	49.04	54.08	33.7	39.27	18.43	17.65	17.58	16.8	25.51	22.68	64.2	67.73	11.52	18.65	31.55	29.68	50.89	Cluster_08	0.568279	CDS_PROT
Cdh11	MmuEX1006296	chr8:102668987-102669193	207	chr8:102670053,102668987-102669193,102668165	C1	3.27	3.32	1.08	0.84	5.43	3.85	7.05	7.25	7.06	10.7	24.58	19.24	6.07	10.01	52.98	50.58	50.82	Cluster_06	0.777331	CDS_DISR_uINC
Raet1e	MmuEX0038577	chr10:22172004-22172101	98	chr10:22158718,22172004-22172101,22173181	C1	75	71.43	75.84	77.39	49.09	62.16	50.88	62.32	40.26	43.35	30.67	34.46	33.33	18.28	41.67	32.43	50.82	Cluster_05	0.477215	UTR_5
Pbrm1	MmuEX0033846	chr14:31113849-31114004	156	chr14:31107310,31113849-31114004,31117013	C1	89.8	88.65	60.81	67.32	95.53	93.07	89.49	88.03	63.62	75.61	43.22	43.78	81.21	82.62	68.66	75.96	50.8	Cluster_09	0.757866	CDS_PROT
Ptprs	MmuEX0037983	chr17:56428852-56429157	306	chr17:56434453,56428852-56429157,56428132	C1	84.28	85.41	91.7	95.1	86.72	77.09	60.25	58.08	63.94	60.78	61.95	58.18	57.07	51.17	43.48	41.85	50.74	Cluster_03	0.440425	CDS_PROT
Lyst	MmuEX0027417	chr13:13686833-13686988	156	chr13:13684101,13686833-13686988,13687619	S	9.74	6.09	8.9	8.29	20.15	21.67	22.4	30.81	36.99	37.23	42.65	51.4	32.69	36.47	54.29	62.96	50.7	Cluster_04	0.44241	CDS_PROT
Slc4a8	MmuEX1024069	chr15:100804025-100804637	613	chr15:100803574,100804025-100804637,100806250	C3	6.93	8.62	49.55	51.66	0.37	0.74	0.17	0.08	0	0	0	0	0	0	0	0	50.6	Cluster_03	0.392536	CDS_DISR_uINC
Clk1	MmuEX0011716	chr1:58420121-58420211	91	chr1:58421083,58420121-58420211,58419733	S	15.21	16.26	31.28	34.37	64.52	68.09	37.67	36.26	65.3	62.96	30.81	35.92	62.72	57.57	54.73	54.67	50.57	Cluster_01	0.490242	CDS_DISR_uEXC
Zkscan8	MmuEX0053078	chr13:21521786-21521909	124	chr13:21525138,21521786-21521909+21521939,21520962+21521345	C2	55.19	43.56	65.06	58.26	29.9	39.51	40.1	34.12	37.56	46.76	68.09	53.51	76.22	66.94	87.72	82.82	50.57	Cluster_06	0.406925	NA
Rsrp1	MmuEX0013588	chr4:134925777-134925821	45	chr4:134925432,134925777-134925821,134926026	C3	70.24	72.53	69.79	72.5	27.75	26.6	53.94	47.7	49.43	52.98	75.59	69.82	75.74	79.44	58.12	59.64	50.41	Cluster_11	0.565329	CDS_PROT
Myl6	MmuEX1017935	chr10:128492602-128492709	108	chr10:128492939,128492602-128492709,128492535	C3	70.5	70.41	58.72	58.78	77.54	80.85	56.85	68.68	44.45	46.68	29.69	28.28	45.6	45.53	40.75	58.55	50.21	Cluster_09	0.606769	CDS_PROT
Clasp2	MmuEX1006894	chr9:113884913-113884915	3	chr9:113844140+113881751,113884913-113884915,113889958+113908720	MIC	78.04	71.01	89.13	83.83	73.28	70.88	76.01	78.02	80.22	72.65	64.95	61.81	37.13	35.52	47.99	51.43	50.15	Cluster_05	0.575085	NA
Asxl2	MmuEX0006509	chr12:3455547-3455640	94	chr12:3451770,3455547-3455640,3457062+3457066	C1	21.01	23.4	15.08	13.66	2.13	3.02	9.9	14.2	15.41	15.08	54.17	51.06	28.05	31.17	30.59	25	50.04	Cluster_07	0.838491	CDS_DISR_uINC
Alg6	MmuEX0004652	chr4:99738124-99738213	90	chr4:99726947,99738124-99738213,99739214	C2	51.8	57.72	59.55	55.83	45.13	43.45	63.16	61.69	74.78	64.23	61.64	52.46	76.3	81.95	92.41	95.94	49.88	Cluster_06	0.567643	CDS_PROT
Ubxn2a	MmuEX0050406	chr12:4889818-4889853	36	chr12:4891178,4889818-4889853,4885858	C3	6.63	1.8	4.79	13.86	0	0	7.22	7.01	19.33	11.15	14.21	12.31	45.93	53.67	12.56	18.28	49.8	Cluster_04	0.333779	CDS_PROT
Gpr137b	MmuEX0021668	chr13:13360936-13361072	137	chr13:13361298,13360936-13361072,13359423	S	27.35	28.61	15.63	19.88	24.24	24.95	27.93	26.83	27.9	27.75	49.04	44.37	33.51	31.8	65.81	69.23	49.77	Cluster_06	0.675598	CDS_PROT
Enox2	MmuEX0016892	chrX:49013133-49013180	48	chrX:49013497,49013133-49013180,49011634	S	45.1	50.25	58.55	67.03	31.52	38.4	47.17	44.87	62.43	55.75	86.93	82.47	51.75	63.48	69.86	65.37	49.74	Cluster_07	0.711726	CDS_PROT
Csnk1g3	MmuEX0012941	chr18:53948645-53948668	24	chr18:53948154,53948645-53948668,53953245	S	42.89	43.2	63.88	68.22	15.82	16.85	44.55	45.69	47.95	46.7	63.59	66.49	26.17	29.3	15.36	18.41	49.71	Cluster_08	0.257281	CDS_PROT
Clstn1	MmuEX0011790	chr4:149626087-149626116	30	chr4:149614172,149626087-149626116,149627212	S	47.11	43.09	55.26	61.62	28.66	25.42	14.96	17.82	17.86	18.91	19.8	23.51	15.82	12.49	10.26	7.26	49.68	Cluster_03	0.847738	CDS_PROT
Spag9	MmuEX0044511	chr11:94113263-94113301	39	chr11:94112146,94113263-94113301,94114173	S	52.24	51.01	61.41	64.87	23.61	22.68	33.51	31.45	30.11	33.92	22.05	24.3	36.05	27.81	17.12	9.86	49.65	Cluster_03	0.808196	CDS_PROT
Zfp984	MmuEX0020802	chr4:147795658-147795724	67	chr4:147807090,147795658-147795724,147784497	ANN	39.84	28.66	34.64	46.05	39.45	42.41	42.25	45.85	48.75	46.61	61.36	62.2	28.18	34.16	11.87	12.45	49.62	Cluster_12	0.776102	NA
Sorbs1	MmuEX0044376	chr19:40376984-40377016	33	chr19:40382521,40376984-40377016,40373617	C1	54.08	37.54	69.56	69.49	16.08	23.73	23.6	23.29	33.38	23.87	41.24	33.76	29.76	33.33	59.15	45.4	49.62	Cluster_11	0.401616	CDS_PROT
G2e3	MmuEX0019837	chr12:51363952-51364020	69	chr12:51363546,51363952-51364020,51365255	C1	65	47.06	27.52	40.54	22.22	20.4	24.02	28.5	17.27	15.97	15.64	19.15	11.78	13.77	5.85	7.27	49.47	Cluster_03	0.923261	CDS_PROT
Per1	MmuEX0034452	chr11:69104634-69104813	180	chr11:69104421,69104634-69104813,69105390	S	45.77	57.4	48.81	49.15	79.21	81.69	61.12	58.35	77.87	79.62	90.28	89.89	86.18	93.73	96.8	100	49.42	Cluster_01	0.435361	CDS_PROT
Ubxn2b	MmuEX0050414	chr4:6198001-6198084	84	chr4:6196514,6198001-6198084+6198110,6202292	S	24.75	29.77	22.92	17.02	13.89	10.26	38.46	32.58	23.29	34.88	58.73	64.18	15	16.39	18.81	17.24	49.38	Cluster_08	0.914955	NA
Kdm7a	MmuEX6003865	chr6:39166667-39166754	88	chr6:39167927,39166667-39166754,39165203	ANN	68.35	69.95	80.48	80.7	92.74	95.35	89.57	90.77	69.43	64.98	73.26	73.74	46.15	43.62	52.08	50.53	49.16	Cluster_05	0.580557	NA
Abca2	MmuEX0002972	chr2:25432384-25432386	3	chr2:25432089,25432384-25432386+25432390,25433098	MIC	47.39	45.25	47.57	50.47	53.99	41.59	42.17	32.58	17.38	19.91	12.72	11.77	3.02	3.51	0	0	49.02	Cluster_05	0.971031	NA
Cask	MmuEX0009246	chrX:13552373-13552441	69	chrX:13554878,13552373-13552441,13550982	C1	43.25	43.71	51.8	52.69	73.93	72.62	58.39	58.21	64.33	68.49	50.66	56.84	78.58	77.72	92.5	92.51	49.02	Cluster_06	0.377234	CDS_PROT
Ppfibp1	MmuEX0036533	chr6:147016861-147016893	33	chr6:147016393,147016861-147016893,147019034	S	44.97	38.11	51.77	50.42	33.29	30.4	23.81	26.97	22.95	22.58	13.89	8.26	21.92	11.5	2.49	1.91	48.89	Cluster_03	0.473688	CDS_PROT
Slc39a13	MmuEX0043286	chr2:91064906-91065007	102	chr2:91065582,91064906-91065007,91064804+91064829	S	76.63	81.76	82.17	82.46	85.98	88.4	89.7	86.33	91.01	87.4	85.4	90.73	84.76	74.38	37.77	43.03	48.81	Cluster_12	0.969283	CDS_PROT
Kif21b	MmuEX0025535	chr1:136167162-136167200	39	chr1:136165131,136167162-136167200,136169187+136169242	S	30.58	27.98	29.76	30.12	20.31	22.44	46.05	46.9	54.29	56.5	74.55	65.56	68.43	62.7	55.31	66.73	48.68	Cluster_04	0.802208	CDS_PROT
Rbfox2	MmuEX0039029	chr15:77094451-77094490	40	chr15:77097940,77094451-77094490,77086155	C3	57.13	60.06	45.77	48.17	62.08	61.18	85.95	73.35	89.66	85.25	85.9	87.71	84.79	86.71	95.11	95.83	48.5	Cluster_04	0.484126	NA
Arhgef11	MmuEX0005964	chr3:87734424-87734552	129	chr3:87733504,87734424-87734552,87735345	S	53.54	53.55	58.4	64.45	81.24	76.98	76.18	71.43	54.89	47.23	29.6	31.65	41.3	42.24	51.79	44.32	48.49	Cluster_09	0.541597	CDS_PROT
Ogdh	MmuEX0033030	chr11:6316978-6317080	103	chr11:6313979,6316978-6317080,6334533	C3	69.62	71.3	79.93	79.91	46.08	44.13	53.31	54.8	60.07	62.3	83.85	81.43	87.66	89.41	93.81	93.31	48.45	Cluster_11	0.569969	NA
Mtss1l	MmuEX0030172	chr8:110727829-110727837	9	chr8:110727551,110727829-110727837,110728728	S	28.46	52.24	9.14	32.31	44.3	55.56	48.64	55.85	67.57	70.71	55.56	54.4	20.23	55.56	36.59	43.09	48.41	Cluster_02	0.339089	CDS_PROT
Plekhm2	MmuEX0035811	chr4:141637425-141637484	60	chr4:141639676,141637425-141637484,141634478	S	50.66	47.78	48.62	49.5	33.9	35.15	46.19	49.42	51.91	45.34	71.32	60	35.92	43.1	20.93	14.05	48.17	Cluster_12	0.592338	CDS_PROT
Pam	MmuEX0033527	chr1:97864203-97864520	318	chr1:97884126,97864203-97864520,97853232	S	53.27	54.73	62.84	63.25	49.48	57.14	28.95	29.36	34.67	27.66	17.65	12.11	40.19	31.98	22.22	18.18	48.17	Cluster_03	0.383721	CDS_PROT
Prrg2	MmuEX0037422	chr7:45060205-45060359	155	chr7:45060741,45060205-45060359+45060386+45060415+45060659,45060011	S	72.66	66.66	75.61	74.84	86.68	91.36	91.19	87.72	59.91	64.95	49.2	55.54	38.16	44.61	58.26	57.63	48.07	Cluster_05	0.648277	NA
Kctd2	MmuEX1015693	chr11:115429886-115430026	141	chr11:115429405,115429886-115430026+115430216,115430313	C1	40.37	36.95	15.68	14.42	51.88	48.37	26.32	32.08	14.43	17.13	4.47	4.24	2.9	1.48	1.73	2.91	47.93	Cluster_05	0.700779	NA
Nfya	MmuEX0031657	chr17:48398985-48399065	81	chr17:48400438,48398960+48398982+48398985-48399065+48399068,48395796	S	28.68	25.29	38.16	42.82	23.49	23.23	49.73	47.74	48.34	43.95	74.6	67.87	36.15	40.26	69.83	65.95	47.87	Cluster_07	0.487231	NA
Pex11a	MmuEX0034493	chr7:79740165-79740280	116	chr7:79742910,79740165-79740280,79737910	S	45.79	57.94	42.97	48.97	81.32	70.18	84.33	77.51	83.23	62.47	65.33	62	69.07	83.29	94.97	92.67	47.85	Cluster_01	0.480755	CDS_PROT
Gtf2ird2	MmuEX0022130	chr5:134206771-134206827	57	chr5:134203348,134206771-134206827,134208880	S	41.67	51.63	71.43	47.13	64.02	45.56	71.74	63.64	69.81	68.12	100	88.89	80.85	91.58	77.42	92.45	47.79	Cluster_04	0.786365	CDS_PROT
Gcfc2	MmuEX0002825	chr6:81933728-81933803	76	chr6:81932911,81933728-81933803,81935906	S	38.89	35	27.47	28.26	14.12	24.39	34.85	39.06	41.59	33.77	75.54	58.51	37.85	41.5	40.74	42.06	47.78	Cluster_07	0.749657	CDS_uncertain
Sgms1	MmuEX0042060	chr19:32259976-32260097	122	chr19:32289541,32259839+32259976-32260097,32248036	C1	3.07	6.31	11.79	3.99	21.04	12.18	11.07	4.54	23.31	26.53	44.1	60.75	38.64	21.21	39.66	36.31	47.73	Cluster_07	0.506247	NA
Idh3g	MmuEX0023592	chrX:73782298-73782309	12	chrX:73782675,73782298-73782309,73782103	S	83.07	82.59	82.84	81.16	86.98	89.01	87.24	87.58	76.1	76.94	87.22	87.83	49.12	48.16	39.1	41.64	47.63	Cluster_12	0.68813	CDS_PROT
2610318N02Rik	MmuEX0001151	chr16:17123512-17123650	139	chr16:17124990+17125015,17123320+17123512-17123650+17123654,17121547+17121551	S	46.63	47.57	52.89	50.37	46.38	53.3	27.22	30.5	18.86	18.59	20.29	23	8.85	8.82	3.69	4.65	47.46	Cluster_05	0.804769	NA
Slc18b1	MmuEX0000132	chr10:23810789-23810945	157	chr10:23806040,23810789-23810945,23816293	S	81.86	82.79	82.83	81.86	85.58	73.9	75.99	86.82	63	83.12	31.04	38.84	65.25	66.78	66.64	66.87	47.4	Cluster_09	0.905341	CDS_DISR_uEXC
Slc39a14	MmuEX0043289	chr14:70315664-70315833	170	chr14:70316438,70315664-70315833,70310975	C3	18.34	14.56	13.07	13.55	7.1	6.65	11.87	12.68	27.12	23.3	28.45	24.59	39.42	40.42	50.32	57.8	47.18	Cluster_06	0.587197	NA
Ogdh	MmuEX0033029	chr11:6316765-6316855	91	chr11:6313979,6316765-6316855,6334533	C3	27.74	26.5	19.95	20.34	53.35	54.51	47.53	45.88	37.74	36.8	15.98	16.11	11	9.63	6.51	6.99	47.18	Cluster_05	0.444051	NA
Gen1	MmuEX0020286	chr12:11256200-11256305	106	chr12:11256838,11256200-11256305,11255267	S	2.7	1.59	0.58	0	2	1.82	0.66	1.86	2.39	2.32	50.62	44.19	1.07	1.85	8.11	7.9	47.12	Cluster_08	0.844938	CDS_DISR_uINC
Ppp2r5c	MmuEX1020704	chr12:110485829-110485952	124	chr12:110466020,110485829-110485952,110522491	S	72	75.01	50.08	50.51	57.67	54.49	47.46	48.37	43.42	40.38	26.44	26.64	42.42	33.46	33.12	30.19	46.96	Cluster_05	0.402089	CDS_PROT
Apbb2	MmuEX0005530	chr5:66392273-66392335	63	chr5:66400076,66392273-66392335,66391857	S	88.52	90.09	94.75	95.82	75.59	71.81	78.89	73.25	48.95	47.79	56.76	60.05	53.49	48.38	48.79	50.33	46.91	Cluster_03	0.610832	CDS_PROT
Usp37	MmuEX0050998	chr1:74459915-74459980	66	chr1:74461566,74459915-74459980,74456220	S	47.01	53.47	60.58	52.38	33.11	39.41	58.05	51.59	65.99	62.61	82.38	83.86	65.48	70.98	76.14	79.89	46.86	Cluster_07	0.503873	CDS_PROT
Akap9	MmuEX0004533	chr5:4004803-4004943	141	chr5:4003782,4004803-4004943+4005074,4005410	S	75.21	71.14	80.22	79.7	87.25	85.41	85.03	87.82	71.12	63.28	44.14	45.65	40.85	38.3	46.63	47.84	46.84	Cluster_05	0.899179	NA
Rbm26	MmuEX0039116	chr14:105139091-105139162	72	chr14:105140316,105139091-105139162,105132007	S	51.93	57.26	58.35	55.94	46.58	55.03	80.79	75.25	48.1	44.67	49.42	48.36	31.06	34.06	31.15	31.21	46.84	Cluster_05	0.494714	CDS_PROT
Osbpl3	MmuEX0033224	chr6:50346011-50346103	93	chr6:50346328,50346011-50346103,50345030	S	41.09	43.75	51.89	57.14	57.14	55.97	76.47	78.79	81.04	80.48	79.44	81.47	72.92	63.22	96.15	82.35	46.83	Cluster_01	0.524112	CDS_PROT
Luc7l	MmuEX0027311	chr17:26253974-26254044	71	chr17:26253091+26253159+26253584,26253974-26254044,26255031	S	65.84	62.24	64.4	68.28	45.39	41.49	61.12	55.35	50.69	48.94	77.77	77.33	50.57	48.13	31.33	30.19	46.79	Cluster_12	0.342042	CDS_DISR_uEXC
Ppp1r12a	MmuEX0036681	chr10:108253325-108253495	171	chr10:108252924,108253325-108253495,108259756	C1	52.98	52.58	74.02	76.58	85.75	81.1	89.97	92.07	95.95	96.66	94.96	94.58	98.39	98.78	99.51	99.44	46.69	Cluster_01	0.902281	CDS_PROT
Arap1	MmuEX0005681	chr7:101404933-101404965	33	chr7:101404419+101404425,101404933-101404965,101408047	S	47.77	45.78	10.37	10.01	4.81	4.14	3	2.79	1.64	1.59	1.21	1.6	2.03	0.83	0.49	0	46.54	Cluster_03	0.776795	CDS_PROT
Sptan1	MmuEX0044725	chr2:30001100-30001159	60	chr2:30000062,30001100-30001159,30002231	S	33.02	31.02	21.42	19.63	54.43	53.75	68.6	65.32	40.79	41.9	29.79	29.38	28.28	26.56	21.52	19.42	46.49	Cluster_12	0.242171	CDS_PROT
Scmh1	MmuEX0041243	chr4:120462013-120462155	143	chr4:120453775,120462013-120462155,120463075	C1	43.25	50.59	40.47	44.29	37.92	52.68	52.45	53.02	46.22	37.74	92.06	84.83	75.81	71.99	84.07	92.52	46.46	Cluster_04	0.500476	CDS_PROT
Ptprs	MmuEX0037987	chr17:56426387-56426455	69	chr17:56427939,56426387-56426455+56426480+56426504,56424977	C3	85.61	88.1	88.55	95.3	88.83	83.63	63.54	63.52	75.46	56.66	69.44	63.82	65.2	55.95	44.44	46.5	46.45	Cluster_05	0.458666	NA
Ints2	MmuEX0024267	chr11:86256437-86256497	61	chr11:86257204,86256422+86256437-86256497,86256329	C1	33.63	37.32	38.68	35.13	17.43	17.35	30.08	29.15	36.78	39.47	66.27	60.62	49.67	55.91	25.91	32.34	46.05	Cluster_07	0.406997	NA
Adgre5	MmuEX0010284	chr8:83730111-83730257	147	chr8:83731903,83730111-83730257,83729525	C2	63.7	61.87	52.9	48.75	49.92	42.07	54.3	51.08	66.33	62	60.63	66.5	68.62	70.54	92.76	91.17	45.97	Cluster_06	0.704694	CDS_PROT
Ocrl	MmuEX0032953	chrX:47956210-47956233	24	chrX:47948360,47956210-47956233,47960453	S	25.87	26.94	26.2	26.27	20.62	34.52	40.8	39.45	59.54	58.99	53.8	52.38	75.88	68.49	66.09	56.1	45.96	Cluster_04	0.781899	CDS_PROT
Pigb	MmuEX0035035	chr9:73019974-73020168	195	chr9:73021286,73019651+73019845+73019974-73020168,73018083	C1	7.91	7.98	2.75	4	2.86	2.18	7.42	4.67	8.81	14.56	46.9	50	20.7	16.04	40.74	36.56	45.93	Cluster_07	0.842545	NA
Zfp266	MmuEX0053137	chr9:20506728-20506829	102	chr9:20508019,20506728-20506829+20506882,20506065	S	73.84	70.77	74.02	71.38	89.08	83.38	70.11	70.72	70.04	66.72	43.85	42.75	80.39	76.18	90.33	87.96	45.84	Cluster_09	0.839523	NA
Cdc14b	MmuEX0010333	chr13:64205271-64205417	147	chr13:64209107,64205271-64205417,64196670+64196675	C3	33.33	44	44.9	40.16	78.24	71.16	63.95	62.22	55.04	54.21	47.23	41.79	42.37	42.43	25.29	32.47	45.82	Cluster_12	0.341118	CDS_PROT
4932438A13Rik	MmuEX0001800	chr3:36992677-36992727	51	chr3:36989888,36992677-36992727,36994775	S	14.36	16.5	18.66	17.65	8.6	7.12	10.79	12.6	19.63	19.01	55.38	51.81	19.22	26.87	27.34	32.75	45.73	Cluster_07	0.920713	CDS_PROT
Slmap	MmuEX0043714	chr14:26459904-26459954	51	chr14:26460042,26459904-26459954,26442629+26442634	C2	38.13	35.14	33.86	32.13	20.4	23.77	29.34	28.18	45.12	50.51	63.77	71.79	55.27	59.86	55.06	60.62	45.69	Cluster_04	0.496919	CDS_PROT
Abi1	MmuEX0003243	chr2:22953435-22953608	174	chr2:22957018,22953435-22953608+22953611,22946761	C1	69.92	70.1	72.47	73.3	53.97	54.29	81.51	80.91	90.25	89.24	95.19	96.1	95.69	95.45	99.62	100	45.68	Cluster_04	0.74239	NA
Slc27a1	MmuEX0042988	chr8:71570741-71570888	148	chr8:71568791+71568829+71569023+71569037,71570721+71570741-71570888,71579404+71579436	C1	96.58	95.72	96.79	95.54	85.99	78.85	80.03	85.1	71.22	61.1	66.43	68.08	56.81	44.24	65.51	71.91	45.64	Cluster_05	0.481899	NA
Ralgps2	MmuEX0038676	chr1:156821387-156821464	78	chr1:156823991,156821387-156821464,156819918	S	11.52	8.15	6.85	13.85	8.84	8.72	23.44	26.8	22.76	27.16	57.64	51.17	8.95	12.56	18.18	15.53	45.63	Cluster_08	0.815921	CDS_PROT
Ubtf	MmuEX0050391	chr11:102310926-102311036	111	chr11:102311380,102310926-102311036,102310576	S	35	35.03	35.65	33.16	35.85	37.75	33.76	33.55	53.46	55.18	56.72	55.88	76.64	76.94	79.94	78.61	45.62	Cluster_04	0.711837	CDS_PROT
Azi2	MmuEX0007172	chr9:118060772-118060894	123	chr9:118059175,118060772-118060894,118069031	C2	28.17	10.57	11.1	10.74	6.8	3.4	8.88	5.74	7.68	6.37	10.62	14.26	13.31	6.67	52.63	48.7	45.57	Cluster_06	0.753282	CDS_PROT
Nprl3	MmuEX0032222	chr11:32259217-32259255	39	chr11:32263025,32259217-32259255,32255568	C1	35.03	27.71	42.85	48.27	2.88	7.73	5.92	7.64	3.26	2.34	3.96	6.27	6.71	7.65	0	0	45.56	Cluster_03	0.87488	CDS_PROT
Apobec3	MmuEX0005581	chr15:79899020-79899118	99	chr15:79898225,79899020-79899118,79905444	S	80.45	82.36	54.2	50.38	89.89	87.8	89.73	88.01	92.94	95.08	96.3	95.72	97.85	97.59	96.76	96.58	45.43	Cluster_01	0.25698	CDS_PROT
Exog	MmuEX0017609	chr9:119445688-119445801	114	chr9:119445150,119445688-119445801,119446949	C2	30.02	22.92	23.97	26.53	21.51	27.64	24.23	30.05	39.13	44.83	73.1	66.87	31.41	29.14	56.48	57.62	45.4	Cluster_07	0.80198	CDS_DISR_uINC
Sfswap	MmuEX0041966	chr5:129559517-129559608	92	chr5:129554708,129559347+129559469+129559517-129559608+129559621,129560680	S	6.23	7.02	5.09	6.64	5.46	6.19	8.17	7.78	13.22	11.28	28.03	29.95	11.32	14.53	49.36	52.76	45.23	Cluster_06	0.688884	NA
Atat1	MmuEX0006554	chr17:35898388-35898467	80	chr17:35901368,35898388-35898467,35898299+35898350	C1	45.74	48.51	71.2	62.79	29.32	23.44	54.29	44.3	40.35	36.84	55.2	52.73	70.73	50	68.75	74.07	45.03	Cluster_11	0.522457	CDS_DISR_uEXC
Aen	MmuEX0004114	chr7:78902230-78902830	601	chr7:78896014,78902230-78902830,78905843	S	70.74	71.45	54.31	55.25	72.58	72.7	73.08	71.63	74.73	77.61	76.63	76.13	81.8	80.31	99.75	99.73	44.96	Cluster_06	0.576263	CDS_PROT
Vegfa	MmuEX0051321	chr17:46020991-46021122	132	chr17:46024065,46020991-46021122,46018879	C1	43.09	44.95	46.59	47.95	49.59	54.78	58.18	59.05	62.36	62.7	82.88	85.2	60.3	67.6	89.92	88	44.94	Cluster_04	0.470924	CDS_PROT
Depdc5	MmuEX0014329	chr5:32959281-32959346	66	chr5:32955958,32959281-32959346,32964632	S	3.07	1.69	1.04	2.34	4.66	3.05	5.57	2.63	22.39	19.32	27.08	19.67	47.1	45.78	41.2	45.69	44.75	Cluster_04	0.765523	CDS_PROT
Sumo1	MmuEX0045727	chr1:59652772-59652868	97	chr1:59655458,59652772-59652868,59644589+59644594	C1	16.49	15.03	9.99	7.18	11.66	13.65	25.44	16.05	36.96	42.92	51.6	55.07	31.29	27.73	25.51	25.86	44.75	Cluster_07	0.522774	CDS_DISR_uINC
Cdc14b	MmuEX0010334	chr13:64201332-64201448	117	chr13:64209107,64201332-64201448,64196670+64196675	C2	75.76	61.36	77.36	67.49	25.69	29.76	48.96	44.48	50.98	48.68	53.93	59.12	51.98	58.37	68.34	66.84	44.69	Cluster_11	0.518518	UTR_3
Prr3	MmuEX0037383	chr17:35978711-35978781	71	chr17:35979127,35978530+35978711-35978971+35978781,35978443	ANN	65.15	67.46	76.59	67.27	42.19	51.14	54.04	47.11	60.2	59.56	82.88	86.87	80.92	78.24	90.2	92.45	44.67	Cluster_11	0.274407	NA
Glb1	MmuEX0020474	chr9:114416961-114417130	170	chr9:114401269,114416961-114417130,114420353	S	82.84	81.05	89.16	92.53	82.52	81	89.81	87.83	91.52	90.12	97.98	97.01	88.82	95.4	54.92	50.96	44.56	Cluster_12	0.80786	CDS_DISR_uEXC
Spp1	MmuEX1024739	chr5:104436827-104436829	3	chr5:104436576,104436827-104436829,104437655	MIC	3.02	2.9	1.24	1.06	2.56	2.39	6.91	5.63	28.54	29.65	44.98	44.06	22.33	14.66	0.01	0	44.51	Cluster_08	0.483949	NA
Upf3b	MmuEX0050703	chrX:37099066-37099104	39	chrX:37099507,37099066-37099104,37097018	S	16.56	15.18	21.68	26.51	13.1	18.19	24.46	21.05	43.52	46.63	38.23	42.46	61.97	51.88	64.11	56.06	44.45	Cluster_04	0.785897	CDS_PROT
Thap3	MmuEX0047164	chr4:151983635-151983736	102	chr4:151985669,151983635-151983736,151983352	S	50.43	48.11	62.37	51.5	66.75	64.51	62.21	53.21	58.5	58.44	68.87	62.96	73.99	65.64	95.8	91.55	44.4	Cluster_06	0.859689	CDS_PROT
Tsc2	MmuEX0049266	chr17:24606224-24606352	129	chr17:24607437,24606224-24606352,24604989+24604992	S	30.89	32.12	55.58	52.97	10.44	9.39	20.24	20.25	30.03	31.61	27.94	32.36	30.25	26.51	34.15	36.62	44.36	Cluster_11	0.367899	CDS_PROT
Sema4d	MmuEX0041607	chr13:51734507-51734570	64	chr13:51763252,51734507-51734570,51725537+51725542	S	16.85	14.64	22.56	19.34	13.56	10.16	50.28	50.56	54.05	58.39	47.22	49.52	35.35	28.49	28.37	27.44	44.36	Cluster_02	0.163631	UTR_5
Raph1	MmuEX0038828	chr1:60488200-60490321	2122	chr1:60493538,60488200-60490321,60483340+60483387	C1	86.9	93.01	71.92	76.55	84.83	80.95	93.98	88.39	83.77	86.31	83.41	80.45	63.12	55.24	46.13	47.61	44.32	Cluster_12	0.773634	CDS_PROT
Strn3	MmuEX0045550	chr12:51643104-51643214	111	chr12:51647994+51648006,51643104-51643214,51629507	C1	18.76	20.63	8.18	6.72	16.14	16.26	25.11	25.65	30.19	28.53	43.32	40.65	49.01	51.82	49.67	53.84	44.31	Cluster_04	0.882451	CDS_PROT
2610020H08Rik	MmuEX0001093	chr7:119843242-119843334	93	chr7:119834401,119843242-119843334,119843848	C1	47.71	51.45	37.63	41.05	49.18	36.28	65.57	63.22	58.18	67.5	83.08	84.19	51.72	44.83	73.83	68.21	44.29	Cluster_07	0.465486	CDS_PROT
Atp11a	MmuEX0006733	chr8:12861640-12861724	85	chr8:12859479,12861640-12861724+12861844,12864920	C3	4.24	6.16	7.38	5.75	16	22.52	38.07	38.63	26.44	29.25	28.54	28.5	31.51	36.29	51.35	47.62	44.28	Cluster_01	0.517009	NA
Nav2	MmuEX0030958	chr7:49552840-49552905	66	chr7:49548541,49552840-49552905,49556910	C3	37.8	40.6	48.63	41.06	20.13	34.78	29.73	31.89	17.91	15.74	36.09	35.96	1.98	2.28	1.13	0	44.28	Cluster_05	0.350396	CDS_PROT
Dnm1l	MmuEX0015292	chr16:16318764-16318841	78	chr16:16319452,16318764-16318841,16316778	C2	11.22	12.3	16.09	15.55	10.15	8.97	19.76	18.42	30.2	27.63	47	44.83	39.37	44.79	52.64	55.01	44.27	Cluster_04	0.948168	CDS_PROT
Usp45	MmuEX0051035	chr4:21817501-21817644	144	chr4:21816938,21817501-21817644,21824417	S	59.43	54.98	49.64	51.85	52.22	51.98	56.01	56.23	57.75	61.35	85.47	86.45	41.36	42.08	62.79	65.01	44.24	Cluster_08	0.697977	CDS_PROT
Dcun1d2	MmuEX0013966	chr8:13258947-13259043	97	chr8:13261385,13258947-13259043,13257973+13257976	C2	45.98	52.49	37.86	40.69	26.29	33.19	42.84	47.91	46.05	41.22	66.76	78	71.94	75.73	60.4	59.23	44.1	Cluster_04	0.491069	CDS_PROT
Zfp451	MmuEX0053351	chr1:33802362-33803613	1252	chr1:33805339,33802362-33803613,33786532	S	36.45	40.22	46.49	50.6	52.71	51.52	38.38	41.69	29.82	30.49	15.3	21.29	24.58	27.59	10.18	5.88	44.09	Cluster_05	0.835781	CDS_DISR_uINC
Kansl1	MmuEX0000590	chr11:104342859-104343047	189	chr11:104343491,104342859-104343047,104342511	S	67.56	66.91	72.96	73.33	69.53	66.33	55.97	57.59	46.54	43.67	66.74	65.68	29.95	28.14	41.93	40.68	44.09	Cluster_05	0.393104	CDS_PROT
Srrm1	MmuEX1024852	chr4:135338562-135338586	25	chr4:135340503,135338549+135338562-135338586,135338075+135338078	S	36.58	46.65	35.59	40.75	24.83	21.17	20.09	19.81	17.71	31.04	59.09	68.96	50.26	61.58	45	43.66	44.08	Cluster_07	0.355164	NA
Nfat5	MmuEX0031577	chr8:107338295-107338356	62	chr8:107324764,107338295-107338356,107338809	S	70	62.89	61.58	67.27	38.3	34.63	55.71	65.42	42.86	39.01	60.71	82.14	75.54	75.22	79.59	81.48	44.06	Cluster_11	0.545825	CDS_PROT
Ythdf3	MmuEX0052600	chr3:16203187-16203219	33	chr3:16189563,16203187-16203219,16203826+16203834	S	70.04	63.21	52.32	47.02	44.05	45.48	64.35	64.56	56.93	62.99	87.67	87.71	40.8	46.56	43.22	45.65	44.01	Cluster_08	0.8202	CDS_PROT
Kif13a	MmuEX0025415	chr13:46760663-46760767	105	chr13:46761273,46760663-46760767,46752872	S	23.58	20.35	18.69	14.21	38.24	41.52	39.25	41.86	38.13	38.6	37.12	40.95	50.5	42.47	62.38	58.53	44	Cluster_01	0.525379	CDS_PROT
Slc25a40	MmuEX0042921	chr5:8427196-8427267	72	chr5:8423039,8427196-8427267,8427408	C1	54.88	54.98	43.85	46.07	44.57	51.69	64.58	66.2	67.18	65.38	88.87	89.02	71.56	65.25	65.02	68.07	43.98	Cluster_07	0.643409	UTR_5
Rpusd1	MmuEX0040553	chr17:25728257-25728391	135	chr17:25727847,25728181+25728203+25728252+25728257-25728391,25728523	S	85.29	81.75	77.66	75.68	80.73	85.59	86.07	89.1	79.78	82.33	85.37	83.3	41.2	46.01	73.55	75.16	43.97	Cluster_10	0.958726	NA
Zscan26	MmuEX0053075	chr13:21448167-21448484	318	chr13:21449441,21448167-21448484,21447894	C2	26.19	29.66	29.62	29.07	61	58.67	31.18	40.53	41.83	41.86	42.06	40.04	20.12	11.63	28.47	32.5	43.96	Cluster_10	0.42676	CDS_PROT
Usp48	MmuEX0051064	chr4:137636934-137636987	54	chr4:137635008,137636934-137636987,137637760+137637765	C1	25.67	24.53	24.73	31.38	16.61	16.31	24.03	23.65	36.99	38.6	60.37	60.43	36.74	40.89	34.76	36.68	43.94	Cluster_07	0.837439	CDS_PROT
Gm5141	MmuEX1013717	chr13:62776717-62776777	61	chr13:62776963,62776717-62776777,62775162	S	49.99	49	47.58	54.28	45.39	50.8	38.53	43.42	37.44	34.61	53.08	51.56	64.76	69.01	76.76	83.06	43.89	Cluster_06	0.756615	CDS_DISR_uEXC
Xaf1	MmuEX0052332	chr11:72306564-72306652	89	chr11:72304861,72306564-72306652,72308607	C2	70.23	78.57	69.43	75.24	68.15	72.07	70.55	79.59	77.56	77.23	82.83	83.04	78.43	80.15	38.83	39.4	43.83	Cluster_12	0.846077	CDS_DISR_uEXC
Zfp961	MmuEX0053741	chr8:71965794-71965916	123	chr8:71951103+71951160,71965641+71965794-71965916+71965920+71965990,71967899	C2	48.38	52.61	59.71	61.73	74.01	87.91	71.12	82.21	78.99	78.74	87.49	89.33	76.88	86.2	94.33	94.22	43.78	Cluster_01	0.966269	NA
Fgfr1op	MmuEX0019149	chr17:8175519-8175578	60	chr17:8173008,8175519-8175578,8182228+8182231	S	30.92	34.06	34.45	29.9	13.71	12.53	27.05	26.21	23.64	27.19	52.21	55.83	18.71	25.3	10.04	10.52	43.74	Cluster_08	0.745306	CDS_PROT
Mpzl1	MmuEX0029602	chr1:165601750-165601855	106	chr1:165604610,165601750-165601855,165593677	S	93.34	91.24	95.36	92.77	80.52	81.41	84.63	75.27	53.21	51.68	65.09	62.79	52.36	51.14	53.02	47.65	43.72	Cluster_05	0.562911	CDS_PROT
Ivd	MmuEX0024796	chr2:118877661-118877765	105	chr2:118876969,118877661-118877765,118877841+118877875	S	100	100	100	100	100	100	100	100	100	100	100	100	98.94	100	54.68	57.9	43.71	Cluster_12	0.910433	CDS_PROT
Sapcd2	MmuEX0000756	chr2:25373416-25373517	102	chr2:25373156,25373416-25373517,25374952	ANN	55.61	49.67	47.36	42.45	72.83	74.05	72.05	81.01	71.41	70.77	90.89	86.04	71.91	76.25	87.97	87.86	43.56	Cluster_01	0.495924	NA
Tfpi	MmuEX0047070	chr2:84473943-84474104	162	chr2:84476691+84476741,84473943-84474104+84474112+84474185,84473799	S	14.15	16.86	18.39	18.27	13.24	10.3	14.85	14.62	20.81	21.63	53.79	56.87	45.62	58.31	30.72	26.55	43.56	Cluster_04	0.391382	NA
Rarg	MmuEX1022113	chr15:102246060-102246220	161	chr15:102252419,102246060-102246220,102241984	S	41.23	43.59	45.6	44.6	79.27	78.24	68.93	69.62	55.33	58.93	52.35	52.42	85.09	86.82	72.12	70.62	43.54	Cluster_01	0.37809	CDS_PROT
Gkap1	MmuEX0020467	chr13:58263942-58264196	255	chr13:58269086,58263942-58264196+58264199,58263341	S	57.59	55.86	67.75	55.71	35.38	44.11	27.56	23.19	31.76	31.39	70.08	67.63	38.44	44.06	37.67	35.04	43.47	Cluster_08	0.253863	NA
Nin	MmuEX0031716	chr12:70015724-70015781	58	chr12:70017573,70015699+70015724-70015781,70014956	S	9.51	9.88	10.4	11.51	6.53	7.85	11.03	7.02	9.96	17.03	37.5	56.83	15.22	14.29	5	2.44	43.44	Cluster_08	0.907236	NA
Nudt13	MmuEX0032604	chr14:20295088-20295209	122	chr14:20294792,20295071+20295088-20295209+20295266+20295498,20300587	C2	36.98	28.72	31.8	34.36	20.33	20.85	32.23	28.28	42.9	29.16	68.75	59.29	56.9	56.16	59.55	43.34	43.43	Cluster_04	0.451852	NA
Unc5b	MmuEX0050632	chr10:60777185-60777217	33	chr10:60777390,60777185-60777217,60775160	S	97.89	95.9	99.38	97.74	96.33	91.5	53.1	58.57	78.52	74.05	88.88	87.3	98.77	99.42	98.48	100	43.4	Cluster_11	0.536332	CDS_PROT
Epb41	MmuEX0016976	chr4:131937015-131937464	450	chr4:131957643,131937015-131937464,131935852+131935867	S	2.84	2.33	4.96	5.48	2.92	2.89	6.17	4.99	11.92	13.67	45.94	45.99	37.04	26.9	32.13	36.7	43.39	Cluster_04	0.58447	CDS_PROT
4930427A07Rik	MmuEX0001506	chr12:113157161-113157363	203	chr12:113156753,113156864+113157161-113157363,113157471+113157530+113157578+113157589	S	77.53	78.12	77.19	95.31	97.44	93.36	92.18	86.93	84.53	85.07	67.41	71.35	57.09	46.97	74.32	72.11	43.37	Cluster_10	0.538505	NA
Piezo1	MmuEX0018279	chr8:122489555-122489616	62	chr8:122490063,122489555-122489616+122489626+122489978,122489199	S	51.92	55.61	69.2	68.13	69.18	65.39	88.09	85.33	91.45	92.71	80.75	83.41	80.31	82.3	96.33	97.88	43.33	Cluster_01	0.556612	NA
Lmbr1	MmuEX0026576	chr5:29365052-29365204	153	chr5:29378127+29378210,29364921+29365052-29365204,29363955	S	5.08	17.14	14.27	9.33	27.41	36.91	45.5	43.33	38.34	41.31	52.55	56.22	31.29	30.84	39.48	32.85	43.27	Cluster_02	0.419636	NA
Sorbs1	MmuEX0044367	chr19:40369690-40369719	30	chr19:40373476,40369690-40369719,40365166	S	98.69	93.04	95.23	96.81	72.61	69.22	80.44	78.67	68.65	68.62	81.56	79.82	60.28	68.84	51.49	54.18	43.18	Cluster_03	0.81935	CDS_PROT
Ttc3	MmuEX0049510	chr16:94393112-94393174	63	chr16:94392109,94393112-94393174,94403314	C3	71.94	72.9	67.47	62.16	85.85	88.19	70.44	86.66	82.95	71.98	90.3	76.8	62.63	64.76	46.47	41.54	43.02	Cluster_12	0.88689	CDS_PROT
Vmac	MmuEX1027660	chr17:56716634-56716800	167	chr17:56717598+56717873,56716634-56716800,56715817	S	49.02	42.45	42.53	51.35	27.41	30.23	48.21	37.14	56.76	55.56	77.78	65.62	58.14	51.52	36.23	59.35	42.88	Cluster_07	0.590671	CDS_PROT
5730480H06Rik	MmuEX0033428	chr5:48380124-48380231	108	chr5:48379464,48380124-48380231,48381787	S	61.81	60.99	48.35	60.87	49.47	48.94	62.01	69.57	70.18	71.56	91.84	91.88	71.91	82.84	89.93	93.68	42.66	Cluster_04	0.615517	CDS_PROT
Myo9b	MmuEX0030599	chr8:71338907-71339020	114	chr8:71334394,71338907-71339020,71340760	C2	96.52	96.22	94.32	96.31	98.04	98.89	96.42	95.89	84.91	80.57	72.57	78.13	64.98	62.02	56	55.67	42.63	Cluster_05	0.976891	CDS_PROT
Tars2	MmuEX0046312	chr3:95750867-95750979	113	chr3:95753007,95750838+95750867-95750979+95750984+95751027,95750765	C2	81.21	76.6	89.35	85.17	95.88	93.62	93.13	93.86	82.18	85.29	52.25	52.03	81.45	76.9	91.51	91.47	42.61	Cluster_09	0.968101	NA
Alg6	MmuEX0004656	chr4:99741534-99741616	83	chr4:99726947,99741400+99741534-99741616,99744490	C3	57.83	57.91	56.73	61.02	48.54	51	67	61.85	72.98	69.83	62.65	60.43	81.78	83.18	89.55	95.17	42.59	Cluster_06	0.515748	NA
Cask	MmuEX0009247	chrX:13550947-13550982	36	chrX:13554878,13550947-13550982,13549361	C2	56.43	52.85	53.47	49.77	42.11	37.63	77.45	76.45	82.1	81.94	85.91	78.93	45.63	38.67	58.02	56.14	42.55	Cluster_08	0.307662	CDS_PROT
Porcn	MmuEX0036389	chrX:8203792-8203835	44	chrX:8205565,8203792-8203835,8201276	C3	51.02	59.32	62.07	62.5	93.65	93.33	96.64	96.64	96.61	98.71	97.55	93.65	88.12	88.06	86.39	88.83	42.49	Cluster_01	0.624306	CDS_DISR_uEXC
Zfp512b	MmuEX0053997	chr2:181587729-181587851	123	chr2:181587981,181587729-181587851+181587899,181587124+181587241	S	69.3	66.67	81.52	82.68	89.81	87.03	79.82	74.9	56.02	55.89	60.25	58.91	45.3	46.78	81.65	79.09	42.38	Cluster_10	0.411575	NA
Dock11	MmuEX0015390	chrX:36009943-36009981	39	chrX:36009450,36009943-36009981,36011632	S	37.9	37.7	37.23	39.45	34	32.75	44.4	44.11	55.46	53.46	75.3	76.07	43.43	63.39	38.59	45.32	42.31	Cluster_07	0.470613	CDS_PROT
Mical3	MmuEX1017231	chr6:120966054-120966116	63	chr6:120973403,120966054-120966116,120962865	C2	19.13	26.07	34.45	38.79	9.64	6.14	45.63	40.32	17.02	8.03	8.27	7.33	3.82	1.35	0.49	0.9	42.28	Cluster_05	0.42561	CDS_PROT
Gas5	MmuEX0020120	chr1:161037124-161037164	41	chr1:161036852,161037124-161037164,161037288	S	33.96	34.23	34.41	32	47.92	52.59	48.4	52.19	34.45	33.46	34.17	34.47	10.1	9.41	8.28	7.78	42.27	Cluster_05	0.495698	ncRNA
Dscc1	MmuEX0015724	chr15:55083405-55083593	189	chr15:55084049,55083405-55083593,55083098	S	4.89	5.6	7.78	7.5	12.77	12.26	9.52	9.27	7.51	7.63	44.65	50.36	6.31	13.85	14.55	14.12	42.26	Cluster_08	0.699127	CDS_PROT
Hook3	MmuEX0023183	chr8:26045906-26045911	6	chr8:26048252+26059240,26045906-26045911,26039751+26044274	MIC	3.82	5.38	0.38	0.75	3.67	4.21	8.13	8.15	6.47	15.75	30.53	39.96	11.71	24.13	46.32	39.22	42.21	Cluster_04	0.451797	NA
Fam198b	MmuEX1010021	chr3:79884996-79885226	231	chr3:79884690,79884996-79885226,79885988	C2	24.14	32.84	20.26	27.05	44.44	44.44	60.71	41.94	50	30.77	18.75	13.98	32.5	28.36	6.67	11.63	42.18	Cluster_12	0.327695	UTR_5
Apaf1	MmuEX6050706	chr10:91031549-91031710	162	chr10:91036910,91031549-91031710,91023848	S	99.66	100	100	100	100	100	100	100	100	100	100	100	100	100	60.36	55.32	42.16	Cluster_12	0.905682	CDS_PROT
Tbp	MmuEX0046605	chr17:15501154-15501202	49	chr17:15500024+15500226,15501154-15501202,15502962+15502965	S	4.68	6.89	6.02	11.46	8.63	9.36	12.85	13.5	29.26	31.38	49.32	46.57	45.98	45.9	33.41	30.09	42.16	Cluster_04	0.76844	UTR_5
Rab12	MmuEX0038274	chr17:66504989-66505178	190	chr17:66506033,66504989-66505178,66500448	S	2.59	3.85	1.99	2.86	2.93	1.95	0.96	1.38	2.78	2.51	2.66	2.35	14.04	15.24	42.32	44.15	42.06	Cluster_06	0.951213	CDS_DISR_uINC
Mgrn1	MmuEX0028928	chr16:4926309-4926374	66	chr16:4924532,4926309-4926374,4927675	S	49.54	47.15	54.57	54.63	34.5	37.71	39.76	40.19	30.94	32.04	26.82	26.07	19.67	15.78	11.49	13.63	42.04	Cluster_05	0.626976	CDS_PROT
Fancd2	MmuEX0018562	chr6:113586210-113586248	39	chr6:113585543,113586210-113586248,113587382	S	89.11	90.18	83.65	87.99	83.36	82.5	74.25	79.01	57.66	62.13	48.83	50.45	54.58	46.91	52.19	43.08	42.02	Cluster_05	0.889256	CDS_PROT
Mybl2	MmuEX0030272	chr2:163075919-163076035	117	chr2:163075775,163075919-163076035,163077787+163077792	C1	66.04	45.21	50	56.25	66.34	56.76	45.19	63.44	65.98	64.71	59.32	60.89	58.33	59.48	25.24	21.41	42.02	Cluster_12	0.875237	CDS_PROT
Tom1	MmuEX0048457	chr8:75051508-75051639	132	chr8:75050780,75051508-75051639,75051923	C3	33.92	40.21	47.71	52.72	41.09	35.56	39.38	46.12	50.57	45.1	26.77	64.57	60.29	53.97	83.72	74.18	41.89	Cluster_06	0.847698	CDS_PROT
Cep164	MmuEX0010920	chr9:45784883-45785029	147	chr9:45787426,45784883-45785029,45779836+45779857	C3	47.3	47.93	27.23	29.78	36.93	42.71	49.36	42.3	31.62	33.7	66.28	50.31	41.59	61.39	68	72.65	41.82	Cluster_06	0.481512	CDS_PROT
Fam63a	MmuEX0018398	chr3:95286696-95286872	177	chr3:95286284,95286696-95286872,95287645	C3	1.62	3.24	1.44	1.69	9.25	8.35	7.78	9.03	25.2	23.91	34.91	37.53	39.11	47.44	28.25	28.44	41.71	Cluster_04	0.833719	UTR_5
Gas2	MmuEX0020104	chr7:51863998-51864093	96	chr7:51862350+51862444+51862645,51863998-51864093,51864282	S	22.94	28.71	30	22.89	39.33	29.67	33.33	24.44	42.86	41.57	50.68	48.15	55.02	59.55	16.43	14.89	41.62	Cluster_12	0.170363	UTR_5
Prrc2b	MmuEX0037403	chr2:32229263-32229344	82	chr2:32227036,32229263-32229344,32230611	S	36.64	35.51	37.19	38.94	21.25	20	30.07	32.82	32.62	32.46	64.41	60.06	34.74	40.8	48.72	48.16	41.61	Cluster_07	0.814885	CDS_PROT
Exoc1	MmuEX0017544	chr5:76557819-76557863	45	chr5:76554205,76557819-76557863,76559004	S	6.29	7.74	5.43	3.81	21.73	21.19	32.71	33.45	30.17	35.86	22.8	26.44	48.29	44.07	31.03	32.03	41.56	Cluster_01	0.446097	CDS_PROT
Fam234a	MmuEX0024569	chr17:26225928-26226023	96	chr17:26243614+26243990+26244006+26244018,26225912+26225928-26226023+26226039,26220580	S	69.34	71.04	50.59	51.03	47.4	42.08	58.55	51.23	54.83	55.46	48.48	52.51	64.02	67.23	84.4	88.18	41.55	Cluster_06	0.533082	NA
Btbd19	MmuEX0008374	chr4:117120971-117121096	126	chr4:117121198,117120971-117121096,117120861	C1	51.67	55.68	63.41	58.95	58.28	54.74	74.3	62.12	59.52	61.05	65.71	67.95	27.7	25.76	48.51	53.08	41.48	Cluster_10	0.833182	CDS_PROT
Dtnb	MmuEX0015824	chr12:3774570-3774610	41	chr12:3749760+3773640,3774570+3774315+3774525-3774610+3774574,3779619+3781106	ANN	27.54	24.12	20.23	27.91	29.95	19.83	14.12	25.72	29.25	28.3	64.56	58.05	25.56	29.46	30.83	32.34	41.38	Cluster_08	0.59247	NA
Golga4	MmuEX0021443	chr9:118579542-118579606	65	chr9:118577228,118579542-118579606,118581849	S	7.72	7.92	5.96	7.86	3.25	2.39	7.81	5.98	8.5	11.66	7.82	7.8	44.71	43.54	32.78	30.41	41.3	Cluster_06	0.297313	CDS_PROT
Mtf2	MmuEX0029979	chr5:108073307-108073454	148	chr5:108060863,108073307-108073454,108080825	C2	52.45	46.34	57.7	52.49	56.72	46.47	39.68	44.39	19.58	16.85	21.82	21.11	14.37	13.24	14.65	13.91	41.29	Cluster_05	0.874642	UTR_5
Tpd52l2	MmuEX0048582	chr2:181511574-181511615	42	chr2:181508267,181511571+181511574-181511615,181513039	C1	24.81	26.3	15.63	17.88	29.14	26.56	31.6	30.7	48.01	48.2	56.37	56.24	49.5	52.49	58.69	57.34	41.27	Cluster_04	0.828403	NA
Prkcg	MmuEX0037125	chr7:3314133-3314220	88	chr7:3313832,3314133-3314220,3314512	S	32.32	49.22	37.44	39.64	49.69	49.85	81.78	66.02	76.66	82.86	34.6	51.98	74.3	48.85	58.53	79.11	41.22	Cluster_01	0.290899	CDS_DISR_uEXC
Adam23	MmuEX0003761	chr1:63585365-63585455	91	chr1:63572998,63585365-63585455,63592608	C1	91.92	92.99	92.94	90.39	85.42	94.16	77.8	78.61	74.43	73.37	82.17	82.67	50.1	52.52	54.26	55.12	41.14	Cluster_05	0.627801	CDS_PROT
Traf6	MmuEX0048726	chr2:101680825-101681027	203	chr2:101678620,101680825-101681027,101684479	S	24.29	28.06	28.51	28.57	55.96	56.09	38.46	37.34	46.52	40.2	55.91	51.13	21.67	24.02	64.08	63.87	41.13	Cluster_02	0.709237	UTR_5
Arap1	MmuEX1004155	chr7:101393926-101394467	542	chr7:101393629,101393926-101394467,101394734	S	13.98	11.56	44.14	49.1	27.81	27.46	37.51	35.64	18.19	18.78	5.73	5.29	26.67	16.3	12.9	9.78	41.11	Cluster_09	0.324919	CDS_DISR_uINC
Golga2	MmuEX0021420	chr2:32297754-32297834	81	chr2:32297577,32297754-32297834,32298600	S	67.27	65.41	50.8	46.84	90.13	89.63	83.39	85.26	81.65	83.94	69.46	75.69	55.35	60.13	68.25	76.11	41.06	Cluster_02	0.484339	CDS_PROT
Slain1	MmuEX0042519	chr14:103684234-103684383	150	chr14:103657072,103684234-103684383,103685669	S	3.4	4.33	6.67	0	5.2	4.83	10.11	8.67	13.68	12.5	19.42	14.48	27.27	28	41.27	47.45	41.03	Cluster_06	0.834286	CDS_PROT
Rbm39	MmuEX0039147	chr2:156178880-156178952	73	chr2:156179177,156178880-156178952,156177385	C1	43.79	47.83	38.68	40.11	29.09	28.59	37.33	33.91	34.64	34.16	68.62	71.06	35.92	40.66	40.04	40.57	41	Cluster_08	0.776227	CDS_DISR_uINC
Nav2	MmuEX0030957	chr7:49551597-49552049	453	chr7:49548541,49551597-49552049,49556910	C2	72.36	79.38	79.06	62.66	62.96	70.34	66.78	68.12	63.86	62.01	72.54	69.16	43.81	37.5	44.26	25.5	40.99	Cluster_12	0.480726	CDS_PROT
Numb	MmuEX0032646	chr12:83797197-83797343	147	chr12:83799508,83797197-83797343,83796154	S	8.2	9.83	8.54	7.87	21.09	23.2	12.87	9.74	12.81	12.1	13.29	15.27	43.34	39.75	47.08	51.25	40.95	Cluster_06	0.736989	CDS_PROT
Golga2	MmuEX0021418	chr2:32293315-32293395	81	chr2:32292215,32293315-32293395,32296626	C1	33.67	36.46	42.59	40.64	25.02	24.61	34.86	38.65	23.76	19.16	14.25	14.96	16.63	8.87	0.53	0.82	40.94	Cluster_05	0.726874	CDS_PROT
Ubp1	MmuEX0050295	chr9:113959376-113959483	108	chr9:113958939,113959376-113959483,113964552	S	50.46	51.06	45.39	46.47	29.26	31.12	39.89	39.49	45.29	45.12	69.51	72.67	46.46	51.78	50.1	49.6	40.9	Cluster_07	0.625976	CDS_PROT
Tcf12	MmuEX0046651	chr9:71868999-71869070	72	chr9:71870074,71868999-71869070,71868275+71868278	S	17.18	18.13	24.9	26.52	8.62	9.33	14.17	14.46	12.5	12.05	38.79	33.71	32.36	36.97	47.79	51.89	40.87	Cluster_06	0.499487	CDS_PROT
Atxn2l	MmuEX0007082	chr7:126492449-126492485	37	chr7:126492758+126492812,126492444+126492449-126492485+126492601+126492608,126492192+126492195+126492215	S	48.58	46.08	54.03	55.07	61.68	69.4	54.35	58.69	68.15	65.69	58.85	59.42	66.39	63.39	87.27	89.04	40.83	Cluster_06	0.485094	NA
Dock9	MmuEX0015481	chr14:121577347-121577424	78	chr14:121578155,121577347-121577424,121576019	S	21.59	21.64	11.48	17.18	10.43	13.79	14.51	19.84	28.16	24.12	55.93	49.88	27.84	24.65	34.09	29.63	40.8	Cluster_07	0.941607	CDS_PROT
Mbnl2	MmuEX0028104	chr14:120404680-120404732	53	chr14:120396604,120404638+120404680-120404732,120428935	C1	57.56	57.46	62.7	62.44	72.97	73.98	74.31	68.25	84.04	84.55	87.27	85.32	83.74	91.49	98.33	97.92	40.61	Cluster_01	0.4217	NA
D930015E06Rik	MmuEX0013666	chr3:83909152-83909330	179	chr3:83910369+83910420,83909152-83909330+83909334,83906425	S	89.01	87.24	89.04	91.44	90.39	89.08	90.22	92.12	79.88	87.5	85.67	78.65	50.22	50.92	77.46	74.93	40.6	Cluster_10	0.845291	NA
Gemin8	MmuEX6046878	chrX:166178534-166178642	109	chrX:166177079,166178534-166178642,166178792	C1	39.73	51.78	64.94	77.21	48.11	46.12	53.07	68.91	43.05	71.63	66.37	82.06	100	72.63	66.35	74.23	40.56	Cluster_04	0.378216	UTR_5
Golga2	MmuEX0021419	chr2:32296626-32296721	96	chr2:32292215,32296626-32296721,32296965	C1	56.9	62.26	65.2	64.4	80.15	82.06	84.76	86.8	92.19	89.61	92.74	92.43	91.93	93.17	100	100	40.42	Cluster_01	0.904031	CDS_PROT
2610020H08Rik	MmuEX0001088	chr7:119801230-119801356	127	chr7:119794502+119794593,119801230-119801356,119805143	C3	36.24	46.35	36.62	32.47	34.91	42.39	46.62	55.75	59.74	56.92	72.38	77.43	51.29	59.41	37.2	32.08	40.36	Cluster_08	0.48666	CDS_DISR_uEXC
Scai	MmuEX0041122	chr2:39082710-39082852	143	chr2:39083538,39082710-39082852+39082927+39082938,39080465+39080547	S	36.05	44	22.32	19.12	40.63	47	35.4	44.85	28.67	35.11	58.63	63.48	31.25	24.93	27.56	37.28	40.33	Cluster_08	0.525809	NA
Pcnp	MmuEX0034007	chr16:56024534-56024637	104	chr16:56029603,56024462+56024534-56024637,56024386+56024438	S	19.6	18.82	15.36	17.12	24.48	28.97	39.84	40.27	35.87	38.39	55.94	57.16	17.09	20.14	21.16	23.64	40.31	Cluster_08	0.541158	NA
Ankrd28	MmuEX1003876	chr14:31780736-31780830	95	chr14:31830327,31780736-31780830,31779005	C1	9.38	9.09	34.04	46.53	16.42	11.54	2	3.12	0	2.33	0.39	0.44	0.93	1.49	0	0	40.28	Cluster_03	0.355852	CDS_DISR_uINC
Trim26	MmuEX0048880	chr17:36854284-36854301	18	chr17:36852693,36854284-36854301+36854711,36856071+36856202	S	25.26	23.19	36.66	40.91	29.75	24.11	38.06	38.2	33.47	33.97	65.96	63.05	50.85	44.77	40.98	56.36	40.27	Cluster_07	0.60626	NA
Arhgef11	MmuEX0005961	chr3:87695398-87695517	120	chr3:87688850,87695398-87695517,87697345	S	22.46	21.95	18.18	17.44	29.03	28.26	34.34	34.65	27.97	28.52	59.86	56.23	31.18	34.84	27.61	30.46	40.24	Cluster_08	0.487932	CDS_PROT
Rap1gap	MmuEX0038750	chr4:137723746-137723823	78	chr4:137721957,137723746-137723823+137724256,137724692	S	29	25.2	45.43	37.78	14.78	11.89	12.19	19.54	9.43	12.72	5.15	8.85	2.65	2.4	1.02	1.74	40.23	Cluster_03	0.682152	NA
Rreb1	MmuEX0040576	chr13:37941543-37941704	162	chr13:37932486+37932489,37941543-37941704,37946853+37946857	S	19.78	21.35	26.12	28.07	24.94	25.71	18.6	13.87	34.2	32.88	41.43	45.74	44.13	53.58	53	59.92	40.23	Cluster_04	0.617147	CDS_PROT
Ktn1	MmuEX0025968	chr14:47716874-47716960	87	chr14:47714722,47716874-47716960,47720196+47720201	S	38.39	37.91	31.29	27.57	29.28	27.1	34.56	35.46	44.95	44.97	67.31	69.4	42.12	46.24	52.4	53.02	40.17	Cluster_07	0.938873	CDS_PROT
Pigv	MmuEX1020052	chr4:133664678-133664933	256	chr4:133665674+133665686,133664658+133664678-133664933+133665089,133662739+133662791	C2	48.06	53.12	56.39	60.9	56.43	48.66	38.29	44.76	39.24	41.1	17.25	19.72	36.27	38.2	39.4	35.92	40.16	Cluster_09	0.697032	NA
Rtn4	MmuEX0040715	chr11:29705535-29705591	57	chr11:29693693+29693962,29705535-29705591,29733633	C2	11.3	11.54	12.45	10.7	17.56	15.3	13.05	15.88	26.82	28.02	50.51	52.44	28.44	29.54	26.01	27.42	40.05	Cluster_07	0.732142	NA
2810403D21Rik	MmuEX0001232	chrX:108855880-108855929	50	chrX:108836355,108855880-108855929,108871472	C2	13.13	17.54	18.64	7.69	5.38	2.63	18.31	17.07	27.27	29.41	37.14	50.94	22.03	33.33	7.69	17.24	40.04	Cluster_08	0.398641	ncRNA
Col5a1	MmuEX0012316	chr2:28028967-28029035	69	chr2:28025705,28028967-28029035,28032591	C2	58.89	58.85	59.45	60.59	79.93	79.38	86.26	87.97	84.73	85.02	85.25	89.8	60.8	69.27	100	97.78	40.02	Cluster_02	0.836158	CDS_PROT
Plpp1	MmuEX0036448	chr13:112851403-112851554	152	chr13:112801266,112851403-112851554,112856746	C3	68.64	63.91	66.38	64.8	65.39	54.58	55.56	61.29	50.57	48.02	40.74	40.76	36.43	33.08	29.07	23.82	39.83	Cluster_05	0.941725	NA
A930005H10Rik	MmuEX0002583	chr3:115886322-115886375	54	chr3:115887764+115887776,115886214+115886322-115886375+115886380,115881838	S	33.33	30.12	32.79	40.8	40.97	35.08	46.43	33.33	39.13	46.3	27.71	32.56	55.88	44.68	69.09	70.85	39.83	Cluster_06	0.753161	NA
Zufsp	MmuEX0054080	chr10:33950483-33950585	103	chr10:33951131+33951203,33950483-33950585+33950617,33949864	S	53.07	56.95	52.76	52.27	39.41	53.84	36.79	38.18	35.11	47.96	16.8	19.8	59.13	56.96	19.35	26.16	39.75	Cluster_09	0.276707	NA
Slc38a10	MmuEX0043226	chr11:120141600-120141645	46	chr11:120147721,120141600-120141645,120140686	S	90.18	88.51	97.45	95.71	92.33	92.53	89.09	92.67	79.46	74.41	54.01	59.67	83.19	74.42	71.11	71.15	39.74	Cluster_09	0.587936	CDS_DISR_uEXC
Nemp2	MmuEX0047869	chr1:52640829-52641060	232	chr1:52637480,52640829-52641060,52645261	C2	50.2	41.01	50.21	50	72.63	74.17	42.48	53.27	41.69	31.08	54.77	45.48	38.98	45.18	77.89	74.36	39.74	Cluster_06	0.217339	CDS_DISR_uEXC
Mdm4	MmuEX0028339	chr1:133004654-133004721	68	chr1:133009137,133004654-133004721,133003890	S	69.38	71.55	42.74	42.12	76.07	73.3	81.14	83.18	73.94	67.92	54.81	55.02	60.6	63.83	71.45	74.12	39.73	Cluster_02	0.239705	CDS_DISR_uEXC
Setd3	MmuEX0041824	chr12:108167273-108167395	123	chr12:108179080,108167273-108167395,108165172	ANN	86.17	90.57	87.48	100	68.72	62.17	63.13	57.43	79.66	79.64	93.46	93.16	100	93.09	100	100	39.72	Cluster_11	0.643399	NA
Smc5	MmuEX0043868	chr19:23215155-23215199	45	chr19:23218405+23218457,23215151+23215155-23215199,23214740	S	68.42	67.59	73.39	72.46	45.07	47.22	44.29	46.24	41.93	42.91	73.57	75.94	42.15	47.44	34.5	35.57	39.72	Cluster_03	0.432593	NA
Cep164	MmuEX0010917	chr9:45803173-45803328	156	chr9:45809704,45803173-45803328,45802768+45802777	C1	72.85	81.22	83.71	83.67	63.74	56.9	81.49	74.83	79.59	90.13	89.34	92.27	95.25	93.99	100	100	39.68	Cluster_04	0.510117	CDS_PROT
Baz2b	MmuEX0007717	chr2:59959821-59960105	285	chr2:59962021,59959821-59960105,59958492	S	65.48	65.75	43.57	39.89	77.65	71.62	60.7	62.7	49.27	54.97	47.27	53	38.11	31.82	59.89	62.16	39.67	Cluster_10	0.483093	CDS_PROT
Macrod1	MmuEX0027481	chr19:7197702-7197736	35	chr19:7197609+7197613,7197702-7197736,7197913	S	98.67	98.79	96.84	97.96	100	96.64	98.73	98.85	100	100	91.2	94.36	68.9	52.24	66.08	59.32	39.43	Cluster_05	0.435586	CDS_PROT
Ggcx	MmuEX0020347	chr6:72419017-72419235	219	chr6:72418367+72418466,72419017-72419235+72419266,72422416	S	15.98	13.29	4.64	4.97	28.43	20.6	11.31	14.2	25.33	26.01	42.98	45.49	20.97	23.8	32.98	35.33	39.43	Cluster_07	0.382723	NA
Bbx	MmuEX0007778	chr16:50210445-50210534	90	chr16:50220445,50210445-50210534,50209144	C1	36	34.33	49.16	41.03	29.8	33.71	63.13	59.65	51.79	38.84	53.61	50	35.83	27.96	19.3	24.84	39.32	Cluster_12	0.548643	CDS_PROT
Nktr	MmuEX0031815	chr9:121738388-121738415	28	chr9:121731565,121738388-121738415,121741122	S	41.82	38.58	31.1	27.48	30.32	22.57	47.34	41.91	33.9	26.35	31.84	34.9	11.48	9.04	4.24	6.45	39.27	Cluster_12	0.529806	CDS_uncertain
Sirpa	MmuEX0042444	chr2:129608133-129608233	101	chr2:129593694,129608133-129608233,129608904	S	10.88	13.62	18.74	18.43	24.43	21.21	25.04	25.95	24.93	25.16	12.43	9.23	52.55	47.65	12.96	28.2	39.27	Cluster_11	0.186631	CDS_DISR_uINC
Rhot1	MmuEX0039751	chr11:80257514-80257636	123	chr11:80254862,80257514-80257636,80265742	C1	35.2	30.76	36.19	35.56	13.4	14.03	24.39	23.88	31.55	26.46	54.6	51.3	22.59	28.08	17.43	19.23	39.24	Cluster_08	0.723	CDS_PROT
Wdr20	MmuEX1027887	chr12:110796943-110797007	65	chr12:110779478,110796943-110797007,110803405	C2	13.46	12.14	13.29	10.68	7.04	6	21.26	17.56	15.07	22.69	45	46.34	20.83	25.23	30.91	31.65	39.15	Cluster_07	0.926297	CDS_PROT
Asb7	MmuEX0006373	chr7:66678157-66678245	89	chr7:66679080,66678157-66678245,66660255	S	56.41	53.85	46.36	49.53	47.83	46.61	52.86	57.39	71.11	70.78	85.39	87.29	73.28	82.33	46.88	50.88	39.12	Cluster_07	0.33313	CDS_DISR_uINC
Pitpnm2	MmuEX0035301	chr5:124124853-124124959	107	chr5:124125299,124124798+124124853-124124959,124124087	S	67.48	61.07	62.31	69.54	56.76	55.02	32.85	32.27	24.44	32.43	57.78	41.3	71.45	63.64	55.9	25.93	39.11	Cluster_11	0.384842	NA
Git2	MmuEX0020456	chr5:114737348-114737437	90	chr5:114739033,114737348-114737437,114733943	S	67.43	64.04	71.99	73.55	51.15	48.98	75.83	79.24	88.75	85.56	89.12	89.11	82.51	80.28	84.86	85.45	39.06	Cluster_04	0.378899	CDS_PROT
Zscan26	MmuEX0053074	chr13:21449274-21449333	60	chr13:21449441,21449274-21449333,21447894	C2	63.44	68.88	54.86	52.02	80.31	78.45	65.12	68.47	65.54	64.17	76.4	77.61	42.07	38.6	54.11	52	39.04	Cluster_10	0.492302	CDS_PROT
Scamp5	MmuEX0041148	chr9:57447077-57447226	150	chr9:57451356,57447077-57447226+57447233,57446168+57446173	S	62.09	60.78	59.61	66.58	51.77	56.15	54.44	53.85	52.2	50.77	51.74	50.33	25.57	22.6	31.42	30.08	39	Cluster_05	0.614553	NA
Lrr1	MmuEX0036592	chr12:69174948-69175113	166	chr12:69171955+69171960,69174945+69174948-69175113,69178580	S	45.95	42.7	39.76	41.46	37.42	50	54.78	50.56	55.16	47.3	78.17	81.05	67.14	50	76.44	77.83	39	Cluster_07	0.479717	NA
Rnh1	MmuEX1022696	chr7:141168676-141169413	738	chr7:141172742,141168574+141168676-141169413,141166787	S	46.89	45.92	50.89	52.92	44.07	39.78	44.37	44.16	56.4	55.89	61.13	61.83	40.31	38.58	23.2	21.91	38.93	Cluster_12	0.721413	NA
Immt	MmuEX0024084	chr6:71866726-71866740	15	chr6:71863270,71866726-71866740,71868580	S	67.23	67.96	60.74	58.7	72.59	71.34	80.68	82.29	84.99	84.73	95.02	95.63	95.39	97.09	98.44	98.79	38.9	Cluster_04	0.813033	CDS_PROT
Nktr	MmuEX0031809	chr9:121729997-121730024	28	chr9:121729680,121729997-121730024,121731478	S	64.89	67.11	52.82	55.86	44.37	41.34	62.63	53.35	58.94	55.08	82.28	81.21	58.03	58.93	52.63	49.71	38.89	Cluster_08	0.747612	CDS_uncertain
Dixdc1	MmuEX0014761	chr9:50682537-50682626	90	chr9:50683725,50682537-50682626,50682194+50682200+50682214	S	75.86	80.95	83.67	71.43	57.38	55.04	68	70.73	56.25	57.14	75	74.36	36.26	42.86	63.52	72.29	38.85	Cluster_10	0.353821	CDS_PROT
Pla2g6	MmuEX0035523	chr15:79304305-79304469	165	chr15:79305703,79304305-79304469,79302697	C1	36.79	52.2	44	35.1	49.95	50.44	30.08	40.25	53.96	37.16	52.44	48.87	74.66	73.33	64.63	68.54	38.84	Cluster_06	0.353514	CDS_PROT
Zfp239	MmuEX0053116	chr6:117866395-117866574	180	chr6:117863142,117866395-117866574,117869218	ANN	60.34	63.28	68.57	60.38	69.57	57.83	65.57	53.01	81.98	64.65	62.27	63.13	48.61	48.87	39.41	29.68	38.76	Cluster_12	0.835615	NA
Zgrf1	MmuEX0001494	chr3:127584656-127584723	68	chr3:127584170,127584656-127584723+127584794,127586019	S	43.59	51.56	53.85	56.52	48.48	53.12	50	44.12	44.76	47.75	58.06	67.31	68.79	68	84.98	85.02	38.75	Cluster_06	0.888606	NA
Tnfrsf22	MmuEX0048269	chr7:143639245-143639289	45	chr7:143639902,143639245-143639289,143638436	S	33.18	37.17	45.21	41.53	3.63	5.8	5.48	7.06	24.73	11.02	13.04	4.76	30.18	40.65	28.69	41.24	38.66	Cluster_11	0.69393	CDS_PROT
Slc25a38	MmuEX0042914	chr9:120119883-120120005	123	chr9:120117537,120119865+120119883-120120005,120120257	S	21.05	24.26	23.2	21.74	26.28	22.74	15.41	17.4	33.33	35.29	52.98	53.8	14.33	15.15	15.88	14.75	38.65	Cluster_08	0.809208	NA
Bin1	MmuEX0007979	chr18:32431671-32431742	72	chr18:32430857,32431671-32431742,32431983	C3	33.81	31.66	35.6	38.02	37.08	35.03	34.17	36.19	24.32	24.5	47.79	43.63	43.98	51.36	68.88	57.13	38.59	Cluster_06	0.808559	CDS_PROT
Fmnl3	MmuEX0019406	chr15:99329280-99329432	153	chr15:99331987,99329280-99329432,99328160+99328166	S	67.29	65.82	67.9	65.32	57.14	65.71	82.98	79.17	72.22	74.19	83.05	93.94	97.64	95.83	100	100	38.58	Cluster_04	0.767197	CDS_PROT
Tk2	MmuEX0047409	chr8:104236772-104236845	74	chr8:104238744,104236772-104236845,104231248	S	50.79	51.59	55.74	47.6	47.64	42.92	62.69	63.08	69.37	76.36	82.97	84.75	59.46	70.94	57.89	63.83	38.58	Cluster_07	0.490831	CDS_DISR_uEXC
Sh2b1	MmuEX0042121	chr7:126467950-126468049	100	chr7:126468420+126468473,126467950-126468049,126467773	S	90.06	92.15	88.6	90.84	93.37	90.76	60.33	54.07	64.42	64.63	68.34	67.12	79.41	74.05	93.58	97.95	38.57	Cluster_11	0.261403	CDS_DISR_uINC
Ezh2	MmuEX0017712	chr6:47541845-47541970	126	chr6:47542366,47541845-47541970,47540855	S	83.74	83.54	81.64	84.45	82.02	80.73	70.32	76.21	64.27	65.56	50.07	40.1	74.28	68.23	64.29	63.2	38.55	Cluster_09	0.711551	CDS_PROT
Mcfd2	MmuEX1016939	chr17:87258750-87258881	132	chr17:87264141,87258750-87258881,87258089	C3	51.58	56.33	45.32	48.01	86.23	84.11	82.8	80.38	77.98	74.96	64.41	63.12	76.4	84.62	75.48	75.73	38.51	Cluster_01	0.42762	NA
Trpm4	MmuEX0049161	chr7:45327721-45327895	175	chr7:45333382+45333423,45327721-45327895,45327452+45327594	C1	62.38	60.75	60.26	59.19	66.09	63.74	79.94	80.47	86.28	85.08	94.68	92.61	75.19	82.02	97.52	98.83	38.45	Cluster_04	0.413951	CDS_DISR_uEXC
Suco	MmuEX0002765	chr1:161845560-161845580	21	chr1:161847205,161845560-161845580,161845358	S	83.92	75.44	70.8	70.39	80.05	80.46	90.73	88.55	69.48	77.03	92.16	91.38	66.84	63.91	53.32	53.33	38.44	Cluster_12	0.766583	CDS_PROT
Ncapd3	MmuEX0031059	chr9:27074365-27074464	100	chr9:27072802,27074365-27074464,27082406	S	15.44	13.62	13.28	11.07	9.94	12.53	14.62	19.08	12.82	12.21	46.64	45	6.73	8.12	10.58	10.69	38.4	Cluster_08	0.974913	CDS_uncertain
Ankrd16	MmuEX0005031	chr2:11785170-11785234	65	chr2:11784452,11785123+11785170-11785234+11785260,11786224	S	46.78	43.44	38.18	42.15	40.15	38.13	40.67	39.05	37.45	37.08	58.57	51.31	16.07	17.13	38.91	38.86	38.34	Cluster_10	0.555142	NA
Zdhhc20	MmuEX0052914	chr14:57837591-57837667	77	chr14:57839090,57837591-57837667,57836646	C1	87.66	85.29	79.59	83.36	84.7	84.85	88.87	86.43	69.34	71.31	52.37	52.4	88.66	92.75	88.6	84.47	38.32	Cluster_09	0.841218	CDS_PROT
Nadsyn1	MmuEX0030795	chr7:143821172-143821232	61	chr7:143822659,143821172-143821232,143819209	S	62.9	66.07	53.12	56.41	75.46	65.52	78.64	84.75	79.17	79.31	89.47	83.56	90.7	95.45	77.78	84.91	38.31	Cluster_04	0.447492	CDS_DISR_uEXC
Tial1	MmuEX0047293	chr7:128447039-128447107	69	chr7:128448121,128447039-128447107,128446798	C3	47.81	44.54	41.36	39.52	11.62	7.07	26.34	27.11	22.17	22.46	35.58	34.85	15.23	21.35	6.91	8.86	38.29	Cluster_03	0.702394	CDS_DISR_uINC
Lrrc61	MmuEX0027065	chr6:48556955-48557094	140	chr6:48554893+48554961+48554982,48556955-48557094,48568137	S	38	36.49	44.22	43.92	42.58	48.35	39.96	40.48	51.55	51.11	70.79	63.72	67.44	83.61	67.82	58.1	38.28	Cluster_04	0.785866	UTR_5
Lrrfip1	MmuEX1016483	chr1:91114596-91120020	5425	chr1:91112297,91114596-91120020,91120141	S	66.45	66.67	57.34	58.18	89.76	89.9	63.78	62.62	61.8	63.93	62.08	60.03	50	53.11	53.19	64.34	38.28	Cluster_05	0.261515	CDS_DISR_uINC
Arsk	MmuEX0006291	chr13:76066950-76067133	184	chr13:76072100,76066950-76067133,76066793+76066859	C1	9.91	8.12	0.53	2.51	12.6	16.19	8.99	7.84	8.1	5.07	35.85	40.59	15.87	13.08	33.82	45.73	38.25	Cluster_07	0.326067	CDS_DISR_uINC
Ralgapa1	MmuEX0038617	chr12:55612073-55612103	31	chr12:55612634,55612073-55612103,55604268	S	66.04	56.73	72.59	79.43	73.54	76.19	96.53	95.66	97.44	99.42	99.31	99.32	96.56	100	99.27	100	38.24	Cluster_01	0.496633	CDS_PROT
Isca2	MmuEX0024526	chr12:84773793-84773908	116	chr12:84773677,84773793-84773908,84774543	S	60.06	62.52	57.66	53.66	73.76	69.52	78.16	73.38	85.59	86.18	93.82	93.98	71.43	71.91	73.51	81.55	38.24	Cluster_02	0.294666	CDS_PROT
Fdft1	MmuEX0019032	chr14:63159238-63159359	122	chr14:63177683,63159238-63159359,63159146	C1	42.86	36.84	36.59	33.33	51.22	47.49	40.79	34.02	21.74	22.57	71.93	48.65	31.78	28.93	65.45	51.47	38.13	Cluster_07	0.163776	CDS_DISR_uINC
Otud7b	MmuEX0033334	chr3:96130231-96130343	113	chr3:96104819,96130231-96130343+96131027,96144990+96136474	ANN	47.27	40.46	59.12	55.8	34.71	37.94	51.33	45.12	56.36	53.87	74.49	74.24	51.85	57.88	55.43	49.96	38.03	Cluster_07	0.533299	NA
Acbd4	MmuEX0003416	chr11:103103235-103103369	135	chr11:103103096+103103145,103103235-103103369,103103526	S	47.86	52.06	53.9	45.77	65.72	64.28	63.77	64.65	56.98	54.72	42.26	47.44	36.5	41.14	30	23.97	38.02	Cluster_05	0.442094	UTR_5
Nrf1	MmuEX0032327	chr6:30090269-30090304	36	chr6:30090121+30090146,30090269-30090304,30095340	S	14.38	13.32	9.94	10.45	9.96	10.04	14.56	13.66	20.55	20.33	37.21	36.67	47.14	46.63	46.1	49.87	37.98	Cluster_04	0.882132	CDS_PROT
Slc29a1	MmuEX0043011	chr17:45593332-45593432	101	chr17:45595482,45593332-45593432,45592261	C1	46.88	45.29	43.37	45.63	47.75	59.42	55.72	55.61	73.02	66	80.45	84.51	74.53	74.81	83.5	80.8	37.98	Cluster_04	0.857581	UTR_5
Rev3l	MmuEX0039478	chr10:39851277-39851403	127	chr10:39848083,39851277-39851403,39851867	S	11.86	9.87	10.01	10.22	3.45	5.94	6.89	7.82	18.48	18.62	41.49	43.86	34.45	34.05	28.25	26.08	37.97	Cluster_07	0.496915	CDS_DISR_uINC
Dcun1d2	MmuEX0013965	chr8:13261385-13261461	77	chr8:13271586+13271590,13261385-13261461+13261467,13257973+13257976	C2	27.56	35.15	25.36	31.32	20.83	28.27	28.11	33.11	25.8	21.13	26.99	44.77	61.72	61.13	46.17	45.85	37.96	Cluster_11	0.383958	NA
Pitpnb	MmuEX0035275	chr5:111385520-111385604	85	chr5:111383110,111385520-111385604,111386503	S	53.31	50.71	55.96	53.63	67.21	64.98	69.47	66.71	77.38	75.39	81.35	81.19	78.82	78.49	88.56	91.32	37.93	Cluster_01	0.482717	CDS_PROT
Tcf25	MmuEX0046668	chr8:123401076-123401189	114	chr8:123400697,123401058+123401076-123401189,123403147+123403150	S	31.57	31.09	31.18	29.26	45.99	46.32	31.59	31.65	22.15	19.15	30.19	30.18	16.29	13.46	8.88	7.77	37.84	Cluster_05	0.589964	NA
Atp6v0a1	MmuEX0006887	chr11:101049459-101049476	18	chr11:101048525,101049459-101049476,101055026	S	0.74	4.44	0.38	0.43	0	0	0.34	0	3.92	2.44	13.27	11.98	15.9	13.54	36.19	39.39	37.79	Cluster_06	0.959895	CDS_PROT
Tial1	MmuEX0047295	chr7:128446731-128446798	68	chr7:128448121,128446731-128446798,128446270	S	43.35	49.04	52.23	51.62	14.01	14.28	34.79	37.49	25.29	28.71	50.76	50.53	38.42	36.67	29.05	29.22	37.78	Cluster_03	0.248606	CDS_DISR_uINC
Bag6	MmuEX0007608	chr17:35142560-35142605	46	chr17:35142384,35142498+35142515+35142560-35142605,35142727	S	91.21	89.72	86.98	85.92	90.19	89.79	80.73	81.15	82.22	79.87	51.09	54.45	75.48	69.78	80.2	81.7	37.7	Cluster_09	0.914876	NA
Tmem230	MmuEX1026222	chr2:132245288-132245372	85	chr2:132245956,132245288-132245372,132240592+132240626	C2	37.76	47.73	18.78	22.69	24.79	24.9	33.05	26.09	21.89	17.85	57.37	57.57	46.97	35.11	33.83	29.09	37.6	Cluster_08	0.346241	UTR_5
Tcf7l2	MmuEX0046692	chr19:55926684-55926756	73	chr19:55923944,55926684-55926756,55931434	C2	30.72	36.31	22.12	22.99	54.68	52.58	63.98	56.29	42.33	48.25	62.36	55.48	47.15	41.46	65.81	37.49	37.58	Cluster_02	0.594243	CDS_DISR_uINC
Msantd2	MmuEX0007389	chr9:37513650-37513703	54	chr9:37489386+37489833,37513614+37513650-37513703+37513749+37513772,37517373	C2	57.89	62.96	39.02	50.52	41.1	28.96	37.88	33.33	28	37.11	72.11	68.12	32.89	37.96	38.53	38.39	37.57	Cluster_08	0.574451	NA
Fam173b	MmuEX0018093	chr15:31605911-31606188	278	chr15:31602145+31602149,31605911-31606188,31616871	C3	64.16	51.49	68.75	74.43	75.91	78.01	79.4	82.43	66.37	48	43.66	44.12	79.63	83.13	47.57	40.35	37.49	Cluster_09	0.347234	CDS_DISR_uEXC
Dgkd	MmuEX0014402	chr1:87941369-87941499	131	chr1:87940225+87940306,87941369-87941499+87941510,87942383	S	99.29	98.39	98.64	98.89	96.07	96.48	95.87	98.46	80.3	85.59	61.5	61.26	77.88	86.97	88.7	90.67	37.46	Cluster_09	0.917768	NA
Zfp286	MmuEX0053195	chr11:62784879-62784989	111	chr11:62787959,62784879-62784989+62784993+62785009,62783761	S	78.21	91.55	89.47	96.55	92.16	87.23	84.62	93.94	85.24	86.67	90.91	94.52	84.21	74.19	55.56	55.56	37.45	Cluster_12	0.947332	NA
4932438A13Rik	MmuEX0001802	chr3:37022970-37023032	63	chr3:37022474,37022970-37023032,37026090+37026231	S	37.39	40.18	46.43	53.09	40.62	41.39	42.12	51.32	57.21	65.52	77.11	75.32	55.87	62.45	74.36	67.69	37.44	Cluster_04	0.44701	CDS_PROT
Dbr1	MmuEX0013797	chr9:99578441-99578521	81	chr9:99576700,99578441-99578521,99579357	S	54.26	58.74	76.17	68.7	81.29	83.02	87.64	76.97	76.96	78.34	87.55	76.17	87.64	93.28	91.28	96.52	37.4	Cluster_01	0.817994	CDS_PROT
Wdr20	MmuEX1027886	chr12:110793858-110794373	516	chr12:110779478,110793858-110794373,110803405	C2	34.43	26.26	22.54	32.08	32.41	22.92	34.92	24.24	33.33	45.6	68	61.4	44.9	44.09	49.06	49.3	37.39	Cluster_07	0.905947	CDS_PROT
Bcl2l12	MmuEX0007844	chr7:44994180-44994271	92	chr7:44994363,44994180-44994271,44992982+44993031	S	89.79	92.64	93.47	89.35	95.23	94.69	94.28	95.9	90.45	93.08	86.39	89.09	76.92	80.38	58.1	57.34	37.37	Cluster_12	0.909542	CDS_DISR_uEXC
Rbm5	MmuEX0039180	chr9:107750008-107750092	85	chr9:107750463,107750008-107750092,107749796+107749799	S	56.82	60.4	68.29	66.62	75.34	75.74	72.61	69.87	71.91	73.12	69.63	73.72	81.49	82.42	95.58	96.38	37.37	Cluster_06	0.594133	CDS_DISR_uEXC
Acin1	MmuEX0003480	chr14:54678743-54678862	120	chr14:54679241,54678743-54678862,54667161	S	35.27	35.68	32.54	31.58	24.04	20.46	23.84	25.98	32.62	34.89	59.12	60.11	48.88	51.43	49.12	49.96	37.36	Cluster_07	0.590867	CDS_PROT
Porcn	MmuEX1020556	chrX:8203026-8203043	18	chrX:8203159,8203026-8203043,8201569	S	9.71	9.75	24.32	13.14	36.36	57.82	31.08	30.29	38.71	39.52	16.92	19.67	25.13	21.2	16.94	22.28	37.36	Cluster_02	0.257369	CDS_PROT
Polq	MmuEX0036280	chr16:37016313-37016408	96	chr16:37015209,37016313-37016408,37017199	S	21.74	23.38	27.66	11.39	11.71	14.02	11.63	7.46	25.3	22.94	44.83	48.89	29.58	18.87	38.98	38.24	37.32	Cluster_07	0.800264	CDS_PROT
Zfp280c	MmuEX0053164	chrX:48593514-48593594	81	chrX:48594333+48594364,48593514-48593594+48593598,48591761	S	57.33	63.85	84.76	69.58	44.49	35.21	40.17	40.45	55.51	61.54	59.02	71.21	47.86	49.1	47.76	40.47	37.32	Cluster_03	0.311373	NA
Lsm14b	MmuEX0027203	chr2:180028958-180029074	117	chr2:180028035,180028958-180029074,180031361	S	24.19	23.03	36.89	39.93	27.69	30.97	42.8	41.67	50.71	53.01	30.38	31.35	53.25	49.16	59.37	62.47	37.31	Cluster_06	0.298129	CDS_PROT
Nap1l4	MmuEX0030856	chr7:143518850-143518885	36	chr7:143520384,143518850-143518885,143514637	S	16.22	15.98	16.46	16.44	16.43	17.52	14.27	13.67	18.05	20.18	34.95	33.07	50.25	52.28	47.93	49.32	37.3	Cluster_04	0.569596	CDS_PROT
Rai1	MmuEX0038585	chr11:60197291-60197351	61	chr11:60194032,60197291-60197351,60197789	S	43.61	40.33	26.35	23.74	15.93	18.66	26.9	31.03	18.31	9.33	26.47	22.81	17.29	17.31	4.17	5.19	37.29	Cluster_03	0.660498	CDS_DISR_uINC
Foxm1	MmuEX0019555	chr6:128371968-128372012	45	chr6:128371085,128371968-128372012,128372534	C1	91.46	90.91	91.32	91.76	89.42	88.91	98.02	96.55	92.08	92.16	85.96	84.58	58.35	61.63	76.9	72.33	37.29	Cluster_10	0.500708	CDS_PROT
Zfp839	MmuEX0053656	chr12:110866240-110866368	129	chr12:110865005,110866240-110866368,110866708	S	53.04	48.47	57.14	44.83	83.45	83.81	64.71	65.43	66.35	65.6	77.32	68.84	52	40.74	73.72	79.31	37.26	Cluster_02	0.732437	CDS_PROT
Lrif1	MmuEX0001852	chr3:106731671-106732614	944	chr3:106721852+106722106,106731663+106731671-106732614+106732761,106734358	C2	51.24	62.39	25.77	35.42	35.04	30.69	60.38	42.54	34.15	25.76	39.26	54.85	66.76	67.66	39.93	47.37	37.26	Cluster_11	0.339641	NA
Nemp2	MmuEX0047872	chr1:52643168-52643236	69	chr1:52642412,52643122+52643168-52643236,52645261	C2	25.09	26.97	44.07	45.45	56.3	66.91	40	49.12	34.25	53.49	56.96	53.7	58.33	50	62.93	63.64	37.25	Cluster_01	0.622469	NA
Cblb	MmuEX0009368	chr16:52186352-52186480	129	chr16:52186232,52186349+52186352-52186480,52189013	S	24.4	28.77	25.91	31.76	27.56	21.92	28.29	23.8	38.89	40.1	59.04	61.95	38.24	36.36	53.71	70.24	37.23	Cluster_07	0.498991	NA
Ksr1	MmuEX0025948	chr11:79017054-79017336	283	chr11:79019562,79017054-79017336,79016263	C3	10.14	10.03	14.18	6.67	5.88	8.33	4.55	0	2.56	10.2	18.68	9.33	32.89	46.07	25	23.48	37.21	Cluster_11	0.458886	NA
Atp2a3	MmuEX0006817	chr11:72989475-72989547	73	chr11:72989087,72989475-72989547+72989560,72991689	S	50.19	50.92	58.36	66.44	48.23	49.37	43.78	43	41.66	39.65	57.65	56.21	73.98	81.71	72.33	69.89	37.18	Cluster_11	0.666041	NA
Poli	MmuEX0036241	chr18:70528702-70528824	123	chr18:70530188,70528702-70528824+70528827+70529011,70526721	C2	73.29	89.62	74.06	79.17	42.36	46.23	49.87	59.31	58.32	49.68	64.87	63.68	64.57	70.01	47.88	51.6	37.16	Cluster_03	0.655034	NA
Vezt	MmuEX0051335	chr10:93993517-93993654	138	chr10:93996838,93993517-93993654+93993666,93984481+93984493	C3	90.58	91.63	99.19	95.5	94.69	100	100	90.16	98.73	97.39	97.3	100	89.74	89.87	58.46	64.54	37.15	Cluster_12	0.96151	NA
Cecr2	MmuEX0010718	chr6:120743783-120743866	84	chr6:120738325,120743783-120743866,120750852	S	71.49	67.37	68.22	64.21	60.51	76.7	44.19	47.22	68.42	55.56	63.77	78.49	82.26	83.4	71.36	63.23	37.13	Cluster_11	0.470484	CDS_PROT
Gucd1	MmuEX1014340	chr10:75517154-75517255	102	chr10:75517741+75517860,75517154-75517255+75517258+75517397,75512142+75512156	S	57.98	65.36	58.73	64.24	69.33	68.06	76.43	80.52	69.89	71.99	75.25	67.28	36.05	46.67	45.26	50	37.11	Cluster_12	0.371269	NA
Slc44a1	MmuEX1024036	chr4:53565397-53565472	76	chr4:53563221,53565397-53565472,53621595	S	53.49	55.74	63.04	69.09	89.37	83.66	84.29	83.85	78.18	79.57	91.91	90.24	88.94	90.76	93.36	90	37.06	Cluster_01	0.922974	CDS_DISR_uINC
Bpnt1	MmuEX0008135	chr1:185349837-185349881	45	chr1:185348835,185349837-185349881,185352182	S	6.5	8.41	7.42	6.37	8.03	8.51	7.57	7.09	11.3	13.32	7.28	9.77	14.13	9.05	41.88	45.83	36.97	Cluster_06	0.872339	CDS_PROT
Brwd3	MmuEX0008325	chrX:108749283-108749435	153	chrX:108750231,108749283-108749435+108749441,108743770	S	57.95	61.45	60.68	67.57	69.8	74.88	75.97	79.34	82.04	75.53	88.41	90.48	54.51	50.48	82.14	79.1	36.95	Cluster_02	0.548422	NA
Tcf7	MmuEX0046681	chr11:52258853-52258945	93	chr11:52260531,52258853-52258945,52257803	S	40.62	42.11	38.1	48	44.26	41.75	20.48	21.89	13.64	8.77	6.28	5.93	8.2	5.25	12.85	10.03	36.94	Cluster_05	0.592117	CDS_PROT
Erc1	MmuEX0017224	chr6:119777988-119778071	84	chr6:119779477,119777979+119777988-119778071,119773901	S	75.47	80.53	84.77	82.84	67.38	73.54	63.26	57.31	76.59	80.22	89.65	92.91	97.38	96.94	93.85	92.87	36.88	Cluster_11	0.385335	NA
Ppid	MmuEX1020615	chr3:79597530-79597561	32	chr3:79596198,79597530-79597561,79597685	C1	45.95	43.63	47.55	53.31	46.48	50.39	42.68	48.39	48.17	52.73	60.4	55.46	15.41	27.84	19.09	23.08	36.84	Cluster_12	0.622137	UTR_3
Map2k5	MmuEX0027691	chr9:63217339-63217365	27	chr9:63235289,63217339-63217365,63217025	S	85.6	79.08	83.07	85.27	63.83	60.62	86.26	83.75	100	90.91	95.8	100	98.06	86.71	98.03	100	36.8	Cluster_04	0.40069	CDS_PROT
Slc38a9	MmuEX0043261	chr13:112684062-112684146	85	chr13:112669675+112669731,112684062-112684146,112685935+112686066+112686118	C1	46.06	45.04	28.9	30.33	14.08	14.79	16.27	18.36	13.31	14.9	12.3	11.07	51.78	44.96	25.29	27.39	36.68	Cluster_11	0.622969	CDS_DISR_uINC
Arhgap12	MmuEX0005785	chr18:6057517-6057591	75	chr18:6061847+6061876,6057517-6057591,6052923	C1	95.92	94.4	88.17	88.15	75.99	83.16	90.85	91.69	86.06	84.27	94.33	92.37	74.35	78.52	56.52	60.47	36.66	Cluster_12	0.799974	CDS_PROT
Adgrl1	MmuEX0026702	chr8:83926262-83926276	15	chr8:83923108,83926262-83926276,83929464	C1	19.77	18.64	9.43	9.96	4.04	7.02	37.63	8.36	22.02	26.73	47	37.37	35.68	42.17	31.47	28.32	36.66	Cluster_04	0.537534	CDS_PROT
Atp8a1	MmuEX0006941	chr5:67780988-67781061	74	chr5:67786626,67780809+67780988-67781061+67781072+67781091,67776198	C3	67.87	75.36	81.05	80.17	49.36	70.05	69.43	81.63	86.09	68.41	79.42	94.47	96.29	94.5	94.91	97.76	36.64	Cluster_04	0.54362	NA
Ncor1	MmuEX0031194	chr11:62359761-62359934	174	chr11:62366964+62367034,62359761-62359934,62359015	S	50.27	50.33	50.04	48.94	50.58	51.05	51.36	53.65	55.58	57.09	55.68	55.77	68.36	60.62	85.83	86.41	36.63	Cluster_06	0.950127	CDS_PROT
Taz	MmuEX0046359	chrX:74288662-74288714	53	chrX:74288513,74288662-74288714,74289069+74289105	S	51.57	52.03	60	65.53	56.98	53.15	52.51	59.36	46.28	58.29	25.51	26.78	42.84	37.2	46.33	42.12	36.62	Cluster_09	0.691018	CDS_DISR_uEXC
Hmgxb4	MmuEX0023063	chr8:74999999-75000113	115	chr8:74999891,74999999-75000113,75000650	S	41.6	37.2	46.01	48.6	61.19	61.73	56.17	57.58	55.8	58.95	74.49	77.5	50.94	52.79	73.46	71.3	36.6	Cluster_02	0.461993	CDS_PROT
Ddx50	MmuEX0014134	chr10:62647534-62647643	110	chr10:62650560+62651025,62647534-62647643,62647201	S	53.2	57.5	46.14	47.55	66.12	66.12	60.02	60.45	58.32	52.18	44.59	41.82	43.19	47.98	29.42	29.83	36.5	Cluster_05	0.457371	UTR_5
Rab11fip3	MmuEX0038266	chr17:26011997-26012131	135	chr17:26013774,26011997-26012131,26010718	C3	67.54	64.35	61.53	67.49	34.26	32.4	57.46	57.49	48.74	47.62	57.02	61.46	29.38	29.54	31.82	32.19	36.48	Cluster_03	0.4487	CDS_PROT
Ttll5	MmuEX0049691	chr12:85843946-85843998	53	chr12:85843860,85843946-85843998,85845247	S	9.68	11.3	6.35	12.87	4.2	9.3	3.16	6.06	9.52	12	43.86	38.3	11.54	14.08	15.23	13.98	36.47	Cluster_08	0.526307	CDS_DISR_uINC
Hnrnph3	MmuEX0023115	chr10:63018760-63018898	139	chr10:63019393,63018760-63018898,63018225	S	47.4	50.17	50.96	50.39	57.5	65.28	55.44	53.5	62.54	67.28	85.32	85.14	76.55	80.87	73.1	76.58	36.45	Cluster_04	0.65591	CDS_DISR_uEXC
Rdh13	MmuEX0039327	chr7:4434994-4435098	105	chr7:4442594,4434994-4435098,4431634	S	57.98	53.9	75.66	73.24	64.08	65.53	70.72	62.6	57.25	59.21	55.09	41.96	78.51	83.85	86.52	83.42	36.44	Cluster_06	0.298306	CDS_PROT
Tnrc6c	MmuEX0048405	chr11:117741669-117741818	150	chr11:117740009,117741645+117741669-117741818,117742927	S	29.51	30.59	38.94	34.89	59.41	57.83	41.13	41.88	51.88	46.07	33.21	33.76	53.02	51.94	68.17	64.77	36.42	Cluster_01	0.324869	NA
Brca1	MmuEX0008173	chr11:101539981-101540034	54	chr11:101549015,101539981-101540034,101535605	C3	41.17	51.71	44.52	32.43	58.08	76.43	58.77	57.9	63.86	67.09	55.1	59.29	68.93	68.79	73.7	76.02	36.38	Cluster_01	0.561515	CDS_PROT
Flna	MmuEX0019330	chrX:74232967-74232990	24	chrX:74233149,74232967-74232990,74230753	S	56.25	56.66	55.32	56.29	25.39	25.04	38.34	38.44	46.73	45.43	63.21	59.97	51.38	54.22	40.27	38.03	36.38	Cluster_11	0.237801	CDS_PROT
Sdccag3	MmuEX0041373	chr2:26388916-26389065	150	chr2:26389149,26388916-26389065,26388560	ANN	39.28	39.47	36.57	27.31	31.98	26.13	33.57	42.24	58.83	44.69	65.59	58.44	36.31	32.54	22.34	28.96	36.37	Cluster_08	0.702608	NA
Dcakd	MmuEX0013860	chr11:103025427-103025457	31	chr11:103027260,103025427-103025457,103000356	C2	58.81	66.81	53.33	56.33	53.49	61.72	71.68	72.25	60.87	68.14	75.01	77.49	41.14	48.97	45.19	34.56	36.37	Cluster_12	0.649694	UTR_5
	MmuEX1000040	chr11:5782185-5782278	94	chr11:5780311+5780512+5780635+5780653,5782185-5782278+5782357,5783892+5784155	C1	40.03	36.7	24.91	36.2	31.62	43.08	27.74	31.29	49.68	45.98	64.21	55.88	34.77	36.71	26.23	21.12	36.37	Cluster_08	0.612204	NA
Prss36	MmuEX0037447	chr7:127933754-127933832	79	chr7:127934355+127934390+127934510,127933567+127933754-127933832,127933483+127933492	C2	64.1	58.02	69.23	63.16	79.25	68.75	59.57	70.23	49.76	55.84	56.25	47.13	37.93	44.44	41.14	34.19	36.34	Cluster_05	0.941155	NA
Map3k12	MmuEX0027708	chr15:102509919-102510005	87	chr15:102516788,102509919-102510005,102509378	C2	61.62	65.71	79.27	77.32	80.59	74.67	66.01	70.37	86.14	100	82.34	95.37	85.17	100	100	100	36.34	Cluster_04	0.449265	UTR_5
Bcl2l12	MmuEX0007843	chr7:44992744-44992982	239	chr7:44994180,44992744-44992982+44993031,44991454	C1	96.35	96.51	98.65	97.97	99.62	98.4	96.94	99.6	97.77	97.76	99.4	98.8	95.81	97.51	63.5	62.03	36.33	Cluster_12	0.9318	NA
Socs7	MmuEX0044335	chr11:97376997-97377098	102	chr11:97376541,97376997-97377098,97377936	C1	3.51	4.61	4.65	2.4	4.79	5.85	6.86	5.99	11.25	10.11	16.92	23.08	41.82	36.97	40.95	38.76	36.33	Cluster_04	0.538414	CDS_PROT
Plekhn1	MmuEX0025750	chr4:156231547-156231697	151	chr4:156231802,156231544+156231547-156231697+156231714,156231173	S	87.26	87.82	90.67	88.99	94.91	95.29	96.17	98.47	89.1	95.93	90.24	90.45	65.75	56.24	91.66	96.32	36.32	Cluster_10	0.982303	NA
Pikfyve	MmuEX0035194	chr1:65192534-65192566	33	chr1:65192294,65192531+65192534-65192566,65195656	S	24.79	27.75	42.95	28.7	14.43	9.49	42.19	49.22	25.1	32.84	40.44	35.26	20.31	38.4	12.32	6.64	36.22	Cluster_12	0.401229	NA
Ptprf	MmuEX0037908	chr4:118218012-118218044	33	chr4:118220493,118218012-118218044,118217189	S	0	1.13	1.12	0.32	5.54	4.97	33	40.57	14	13.73	4.65	5.84	0.86	1.12	1.36	1.6	36.22	Cluster_12	0.175186	CDS_PROT
Atpaf2	MmuEX0006997	chr11:60411667-60411729	63	chr11:60416751,60411667-60411729,60409630	S	17.09	17.83	25.53	24.42	8.78	10.93	18.73	17.05	24.39	22.74	40.67	51.46	34.25	36.41	28.59	31.93	36.2	Cluster_07	0.683519	UTR_5
Nsd1	MmuEX0032411	chr13:55311946-55311983	38	chr13:55310541,55311946-55311983,55312119	S	24.53	23.03	21.69	19.13	24.83	24.37	26.88	24.49	23.38	22.36	19.84	20.1	52.03	55.18	18.13	16.74	36.18	Cluster_11	0.278114	CDS_DISR_uINC
Asph	MmuEX0006460	chr4:9598733-9598780	48	chr4:9601307,9598733-9598780,9598301	S	59.43	59.67	48.1	48.79	26.05	22.26	31.03	41.7	50.26	43.52	64.29	56.28	48.96	58.05	49.56	59.88	36.13	Cluster_11	0.335257	CDS_PROT
Zfp385a	MmuEX0053279	chr15:103321079-103321188	110	chr15:103333065,103321070+103321079-103321188,103320400	S	3.58	2.58	3.17	3.77	9.58	4.39	12.73	11.57	17.87	17.6	37.35	40.96	13.97	9.23	13.13	11.36	36.08	Cluster_08	0.518204	NA
Mcam	MmuEX0028160	chr9:44141275-44141392	118	chr9:44140992,44141275-44141392,44141784	S	70	68.8	62.24	62.27	67.86	73.91	71.43	79.17	91.01	91.67	98.35	98.29	88.89	93.93	97.87	95.45	36.06	Cluster_04	0.771385	CDS_PROT
Porcn	MmuEX0036391	chrX:8203159-8203289	131	chrX:8205565,8203159-8203289,8201276	C3	57.85	65.03	70.54	76.17	94.68	92.58	95.76	95.65	97.17	97.84	96.43	93.52	87.8	90.74	88.02	92.61	36.06	Cluster_01	0.716897	CDS_DISR_uEXC
Sra1	MmuEX0005541	chr18:36678394-36678470	77	chr18:36678925+36678997,36678394-36678470,36677505	C3	90.43	93.13	98.62	96.9	97.44	100	94.82	96.78	85.09	81.89	85.83	90.22	83.24	90.39	63.42	61.93	36.05	Cluster_12	0.531608	CDS_uncertain
Mark3	MmuEX0027963	chr12:111653390-111653434	45	chr12:111651984,111653390-111653434,111655270	C2	53.16	56.37	72.77	71.53	44.31	46.4	54.26	55.98	59.89	59.31	81.25	81.55	72.44	72.83	73.57	72.68	36.04	Cluster_07	0.394717	CDS_PROT
Galnt7	MmuEX0020029	chr8:57542512-57542694	183	chr8:57545329,57542512-57542694,57540137	C2	63.59	58.02	66.93	55.52	58.59	59.94	38.81	39.13	37.24	37.86	29.36	27.92	30.22	26.59	25.65	24.81	36	Cluster_05	0.658967	CDS_PROT
Slc38a7	MmuEX0043257	chr8:95852802-95852907	106	chr8:95853472+95853486,95852802-95852907,95848768	S	63	70.73	60.44	60.37	63.22	62	65.83	72.65	67.96	69.52	87.36	89.17	89.08	92.59	95.86	96.94	35.99	Cluster_04	0.831009	UTR_5
Nfat5	MmuEX0031575	chr8:107295581-107295634	54	chr8:107293898,107295581-107295634,107324639	S	57.32	52.53	59.82	57.02	40.98	50.4	49.71	43.03	73.77	59.26	81.48	81.82	68.25	62.67	63.89	51.35	35.96	Cluster_07	0.563779	CDS_PROT
Mphosph9	MmuEX0029516	chr5:124316082-124316166	85	chr5:124320845,124316082-124316166+124316171,124315896	S	60	67.96	54.35	72.92	83.13	80.05	79.82	76.6	62.24	72.97	48.99	48.9	70.4	75.58	85.31	84.42	35.92	Cluster_09	0.656839	NA
Kmt2e	MmuEX0029201	chr5:23500451-23500576	126	chr5:23500344,23500451-23500576,23500727	S	92.67	94.04	93.2	93.45	95.84	96.1	61.27	62.12	67.56	69.32	81.67	80.56	92.16	95.63	97.97	97.25	35.91	Cluster_11	0.458488	CDS_PROT
Brd8	MmuEX0008223	chr18:34602203-34602247	45	chr18:34602672,34602203-34602247,34600241	S	56.79	62.69	65.87	66.4	82.14	83.08	77.34	79.85	83.82	83.64	91.99	91.59	80.64	78.51	96.34	94.89	35.88	Cluster_01	0.830589	CDS_PROT
Porcn	MmuEX0036388	chrX:8204196-8204317	122	chrX:8205565,8204196-8204317+8204388,8201276	C3	61.9	61.19	56.92	67.86	93.02	94.67	97.39	97.47	95.6	97.79	94.7	91.65	89.29	87.33	88.85	91.76	35.88	Cluster_01	0.563342	NA
Ccm2	MmuEX7034362	chr11:6561134-6561241	108	chr11:6560303,6561230+6561134+6561112+6561121-6561241,6569964	ANN	36.58	35.45	13.82	9.26	5.69	0.21	1.83	2.02	2.19	4.13	0	4.55	0.31	0	0.41	0	35.87	Cluster_03	0.848466	NA
Hjurp	MmuEX0022967	chr1:88267948-88268026	79	chr1:88269321,88267948-88268026,88266658	S	74.85	74.54	82.8	83.35	72.64	74.05	73.46	63.55	57.89	55.13	48.05	46.36	73.68	74.23	65.29	64.11	35.87	Cluster_09	0.604419	CDS_DISR_uEXC
2900076A07Rik	MmuEX1001673	chr7:81528787-81528940	154	chr7:81523676+81523723,81528787-81528940,81529347	C1	54.03	70.54	73.53	68.28	78.18	80	76.9	80	83.33	82.61	85.97	92.31	100	92.86	98.21	98.1	35.87	Cluster_04	0.468402	ncRNA
Epb41l2	MmuEX0016997	chr10:25495445-25495591	147	chr10:25489093,25495445-25495591,25501824	C2	27.46	30.08	28.77	30.61	9.06	7.46	41.42	43.27	40.97	44.84	41.76	46.5	10.05	11.6	15.19	16.02	35.87	Cluster_08	0.280134	CDS_PROT
Fam173b	MmuEX0018095	chr15:31609566-31609616	51	chr15:31602145+31602149,31609566-31609616,31616871	C2	58.16	55.93	63.57	67.69	75.12	75.86	77.37	80.29	59.62	46.09	51.11	47.95	70.31	80.39	47.37	38.74	35.78	Cluster_09	0.235993	CDS_PROT
Topors	MmuEX0048529	chr4:40268304-40268501	198	chr4:40269674,40268304-40268501,40263081	S	60.82	63.96	78.43	76.41	88.15	91.56	82.75	81.98	84	84.23	85.21	81.24	85.05	87.14	97.66	98.67	35.77	Cluster_01	0.820009	CDS_PROT
Raet1e	MmuEX0038578	chr10:22173181-22173250	70	chr10:22158718,22173181-22173250,22173876	C2	88.24	84.62	75.51	84.72	62.96	90.91	81.48	82.05	68.75	74.44	76.4	74.05	56.8	44.55	71.79	62.32	35.76	Cluster_10	0.423196	UTR_5
Nf1	MmuEX0031550	chr11:79463233-79463295	63	chr11:79458906,79463233-79463295,79468717	S	51.26	58.36	77.78	75.97	46.71	55.95	72.42	71.43	64.72	80.96	91.79	82.32	77.15	71.64	73.35	72.8	35.73	Cluster_07	0.369665	CDS_PROT
Pnpla7	MmuEX0036072	chr2:24980203-24980290	88	chr2:24976217+24976313,24980203-24980290,24980713	C2	98.57	95.38	88.24	92.66	98.82	96	100	100	90.91	97.67	100	93.1	71.43	77.78	63.89	64.71	35.7	Cluster_12	0.859668	CDS_DISR_uEXC
Adal	MmuEX0003694	chr2:121142524-121142654	131	chr2:121142303,121142524-121142654,121143149	S	60.98	76.55	66.86	62.82	74.05	73.56	76.43	81.18	73.68	80.39	96.57	96.92	64.08	58.04	88.66	89.34	35.69	Cluster_02	0.354233	CDS_DISR_uEXC
Socs7	MmuEX0044334	chr11:97376437-97376541	105	chr11:97373130,97376437-97376541,97377936	C2	64.34	63.64	59.84	61.32	63.77	72.17	67.72	73.74	86.54	86.4	85.05	90.55	93.1	94.32	99.14	93.27	35.62	Cluster_04	0.879029	CDS_PROT
Map4k3	MmuEX0027783	chr17:80594856-80594945	90	chr17:80597549+80597553,80594856-80594945,80593159	S	4.09	3.7	4.04	3.47	4.72	5.36	11.27	9.38	13.41	12.5	36.99	41.65	10.63	10.26	11.86	12.05	35.57	Cluster_08	0.591277	CDS_PROT
Vcan	MmuEX0051302	chr13:89702918-89705797	2880	chr13:89712205,89702918-89705797,89693501	C2	16.27	18.02	20.01	17.07	9.59	9.3	5.85	5.73	7.87	8.49	15.6	6.96	23.75	29.63	46.67	36	35.55	Cluster_06	0.681734	CDS_PROT
Ip6k2	MmuEX0024334	chr9:108796671-108796783	113	chr9:108796396,108796655+108796671-108796783,108798271+108798340	C1	9.78	11	11.7	10.76	5.72	6.49	8.47	12.97	12.94	13.33	10.22	18.71	16.51	15.96	39.42	43.86	35.53	Cluster_06	0.91803	NA
Sec24b	MmuEX0041495	chr3:130020538-130020642	105	chr3:130033831,130020538-130020642,130011872	S	49.82	46.55	42.81	43.22	51.92	53.98	66.08	65.33	61.17	63	78.96	78.11	73.82	79.21	71.2	80.94	35.51	Cluster_04	0.740721	CDS_PROT
Ccdc9	MmuEX1006088	chr7:16285422-16285456	35	chr7:16286700,16285305+16285422-16285456,16284546	S	0.99	2.49	1.71	2.65	10.73	10.91	24.11	28.89	34.24	37.48	23.82	23.25	0.39	0.95	0.2	0.58	35.47	Cluster_12	0.252559	NA
Galnt7	MmuEX0020028	chr8:57542835-57542991	157	chr8:57545329,57542835-57542991+57543017,57540137	C3	41.16	43.67	41.77	48.65	45.78	45.89	66.37	68.56	69.27	69.87	77.58	75.26	71.49	82.54	80.47	75.22	35.43	Cluster_04	0.732393	NA
Trpm4	MmuEX0049158	chr7:45308244-45308421	178	chr7:45308544,45308244-45308421,45305494	S	59.74	69.41	72.45	67.16	93.16	92.59	97.32	98.37	95.42	95.82	99.22	97.01	80.15	78.57	100	100	35.42	Cluster_02	0.808835	CDS_DISR_uEXC
Ikbip	MmuEX0023859	chr10:91095853-91096472	620	chr10:91093256,91095784+91095853-91096472,91101755	S	49.35	53.2	42.41	41.28	30.46	26.61	33.9	27.12	39.23	43.75	52.67	50.31	68.25	59.52	55.17	49.43	35.35	Cluster_11	0.582599	NA
Zfp120	MmuEX0053031	chr2:150119565-150119628	64	chr2:150119825,150119481+150119565-150119628,150118200	S	82.78	78.97	78.66	72.32	53.96	54.62	59.55	67.85	64.24	64.38	84.06	78.22	77.98	87.01	87.67	91.48	35.29	Cluster_11	0.603857	NA
Arid5a	MmuEX0006106	chr1:36317204-36317324	121	chr1:36316327,36317204-36317324,36317610	C1	54.85	55.5	57.89	57.25	72.73	80.88	55.86	65.48	81.18	83.53	77.57	88.06	68.12	78.57	95.45	85.45	35.28	Cluster_01	0.517535	CDS_uncertain
Slc25a53	MmuEX1023899	chrX:137028618-137028770	153	chrX:137030026,137028618-137028770,137028154	C2	21.09	23.19	12.46	11.64	17.19	18.16	29.15	41.54	19.95	34.61	42.57	36	5.55	2.44	5.15	3.83	35.28	Cluster_12	0.388766	UTR_5
Enah	MmuEX0016847	chr1:181911597-181911659	63	chr1:181913307,181911597-181911659,181908376	S	1.9	1.13	2.01	1.42	1.57	2.03	1.51	1.27	30.45	31.97	36.05	37.23	17.74	16.45	7.74	8.19	35.25	Cluster_07	0.376817	CDS_PROT
Pnpla7	MmuEX0036071	chr2:24980034-24980108	75	chr2:24976217+24976313,24980034-24980108,24980713	C2	98.79	96.51	89.83	92.16	99.1	97.49	100	100	91.92	97.53	100	93.48	78.26	82.35	60.61	68.97	35.21	Cluster_12	0.93897	CDS_PROT
9430015G10Rik	MmuEX0002362	chr4:156116716-156116848	133	chr4:156114001,156116696+156116716-156116848,156117010	S	2.74	4.88	2.37	3.42	3.19	3.7	2.56	2.5	2.77	2.27	6.35	3.46	24.23	20.12	39.21	36.22	35.2	Cluster_06	0.937461	NA
Clasp1	MmuEX0011507	chr1:118541675-118541698	24	chr1:118539369,118541675-118541698,118543102	S	7.33	7.18	12.55	14.99	5.64	9.43	9.61	8.22	19.01	16.16	36.53	35.16	38.39	46.49	21.25	26.76	35.19	Cluster_04	0.653766	CDS_PROT
Zfp280d	MmuEX0053169	chr9:72318724-72318841	118	chr9:72312760,72318724-72318841,72319092	S	13.58	14.53	16.17	15.42	4.35	0.9	10.5	4.14	13.97	6	37.19	38.41	11.11	11.56	33.78	22.85	35.18	Cluster_07	0.73475	CDS_DISR_uINC
Naga	MmuEX0030813	chr15:82336770-82336941	172	chr15:82337387,82336770-82336941,82336020	S	88.42	86.21	79.76	82.61	92.06	89.29	93.99	94.65	95.21	93.06	96.81	95.67	69.66	77.62	57.62	64.62	35.12	Cluster_12	0.93174	CDS_DISR_uEXC
Ifnar2	MmuEX0023644	chr16:91399218-91399345	128	chr16:91393913,91399218-91399345,91403710	ANN	87.94	91.65	87.43	85.49	91.81	91.5	89.21	84.25	91.71	87.99	96.07	73.26	91.29	96.27	54.59	62.89	35.04	Cluster_12	0.726205	NA
Gltscr1	MmuEX0020623	chr7:15986913-15987089	177	chr7:15987479,15986913-15987089,15979986	S	63.63	66.64	73.11	71.31	80.41	70.41	70.48	63.33	68.97	73.97	83.1	87.67	43.92	56.77	45.47	58.76	35.04	Cluster_12	0.407341	CDS_PROT
Zscan29	MmuEX0054060	chr2:121169199-121169403	205	chr2:121169641+121169810,121169186+121169199-121169403,121166718	S	49.06	54.79	46.72	58.85	73.81	74.31	60.29	55.26	71.96	71.7	68.16	66.84	69.86	69.23	89.57	84.21	34.97	Cluster_01	0.484363	NA
Gm867	MmuEX0021196	chr10:75939162-75939331	170	chr10:75939406,75939162-75939331,75938356	C1	91.49	84.64	90.45	85.81	92.03	92.18	90.04	95.58	76.06	88.77	83.17	83.69	73.99	41.84	87.34	73.86	34.9	Cluster_10	0.911395	CDS_PROT
Hsf2	MmuEX0023341	chr10:57509061-57509114	54	chr10:57506302,57509061-57509114,57511444	S	43.8	46.23	45.8	45.38	45.58	47.64	39.02	44.06	27.08	26.61	23.22	21.44	23.84	31.76	10.41	13.03	34.89	Cluster_05	0.875347	CDS_PROT
Map3k12	MmuEX0027710	chr15:102508328-102508463	136	chr15:102509290,102508328-102508463,102505568	C1	5.2	8.14	7.77	9.5	11.48	4.76	11.54	14.29	7.69	19.05	40.23	42.86	22.77	25	30.08	33.93	34.88	Cluster_07	0.69383	UTR_5
Tbc1d5	MmuEX0046489	chr17:50795926-50795991	66	chr17:50799867,50795926-50795991,50782424	S	3.87	2.86	2.77	1.31	1.45	3.17	5.36	5.91	6.48	9.91	32.81	40.91	2.75	4.26	5.6	3.39	34.82	Cluster_08	0.954669	CDS_PROT
Ankrd10	MmuEX0004992	chr8:11620262-11620373	112	chr8:11628439,11620262-11620373,11619297	C1	20.9	19.8	18.13	20.17	12.49	12.94	18.12	16.35	21.73	23.67	45.45	49.55	23.86	21.76	27.47	31.69	34.79	Cluster_07	0.91354	CDS_DISR_uINC
Cnnm2	MmuEX0011888	chr19:46871656-46871721	66	chr19:46868631,46871656-46871721,46877208	S	55.89	45.16	34.98	31.79	24.34	26.35	38.01	38.54	36.97	43.99	53.45	53	49.11	45.43	61.77	58.49	34.79	Cluster_07	0.267827	CDS_PROT
P4htm	MmuEX0033416	chr9:108582137-108582179	43	chr9:108582847,108582082+108582137-108582179,108582004	S	20	19.05	13.16	16.13	35.48	40.23	28.93	34.91	30.84	33.33	38.99	40.23	33.33	29.73	45	53.85	34.78	Cluster_01	0.446058	NA
Map4k3	MmuEX0027789	chr17:80629286-80629348	63	chr17:80630415,80629286-80629348,80624114	S	72.43	69.79	77.84	74.34	38.94	43.78	56.08	57.86	47.33	48.64	70.89	62.91	73.13	74.41	61.57	62.69	34.73	Cluster_11	0.68576	CDS_PROT
Casc4	MmuEX0009220	chr2:121925561-121925728	168	chr2:121912041,121925561-121925728,121933478	S	62.57	62.57	58.7	57.78	57.89	55.98	59.79	74.07	57.14	60.17	82.03	74.55	45.74	41.39	41.61	48.68	34.73	Cluster_08	0.401717	CDS_PROT
Kctd17	MmuEX0025211	chr15:78436901-78436963	63	chr15:78435710,78436901-78436963+78436994+78437099,78438487	C2	82.57	83.59	89	86.33	82.37	81.58	65.96	62.48	54.56	54.68	50.76	55.24	62.02	55.42	60.46	57.75	34.66	Cluster_03	0.41256	NA
Atg16l1	MmuEX0006620	chr1:87774813-87774869	57	chr1:87774231,87774813-87774869,87775757	C1	43.74	41.06	39.11	40.37	16.13	15.95	22.78	25.26	15.23	15.34	22.78	25.14	11.5	12.53	6.95	8.62	34.61	Cluster_03	0.947355	CDS_PROT
Hemk1	MmuEX0022728	chr9:107331091-107331155	65	chr9:107331445,107331091-107331155,107329432	C3	68.01	75.1	67.31	61.2	96.16	96.1	88.37	83.15	90.55	94.44	79.22	75.9	71.9	63.3	97.65	100	34.58	Cluster_02	0.657957	CDS_DISR_uEXC
Armcx1	MmuEX0006201	chrX:134718726-134718818	93	chrX:134718050,134718656+134718726-134718818,134718920	C2	60.82	65.9	79.83	71.84	69.89	72.92	67.19	78.22	68.57	57.89	57.89	50	50.53	51.7	42.28	40.34	34.53	Cluster_05	0.8495	NA
Fam160a2	MmuEX0018027	chr7:105391577-105391667	91	chr7:105399648+105399884,105391577-105391667,105390352	C3	26.27	36.1	16.64	16.5	16.65	27.22	26.22	29.47	45.4	35.32	49.63	52.57	44.22	34.65	27.01	28.38	34.53	Cluster_07	0.411222	NA
Tmub2	MmuEX0048214	chr11:102285664-102285718	55	chr11:102285088,102285664-102285718,102285980	C3	58.84	66.06	51.32	52.59	51.3	52.17	62.19	63.55	70.26	69.95	86.44	85.96	71.62	84.41	66.5	69.07	34.47	Cluster_07	0.533295	CDS_PROT
Emsy	MmuEX0000783	chr7:98645167-98645208	42	chr7:98646449,98645167-98645208,98641668	C1	77.51	71.43	76.38	76.36	70.95	57.84	70.73	72.36	62.3	64.29	63.3	81.48	50.26	67.07	39.5	44.35	34.45	Cluster_12	0.634346	CDS_PROT
Senp6	MmuEX0041673	chr9:80098886-80098906	21	chr9:80093641,80098886-80098906,80103694	S	68.13	67.9	67.5	59.8	71.43	68.5	78.44	82.22	69.82	71.55	91.27	90.36	49.59	63.23	60.53	56.2	34.4	Cluster_08	0.501311	CDS_PROT
Sgms1	MmuEX1023468	chr19:32238743-32238825	83	chr19:32247994,32238694+32238743-32238825,32223590	C1	34.51	36.67	2.59	5.88	1.01	1.51	3.81	4.85	3.79	4.62	0.67	2.89	12.5	2.5	3.84	5.04	34.33	Cluster_03	0.543555	NA
Sptan1	MmuEX0044723	chr2:30014158-30014172	15	chr2:30013838,30014158-30014172,30015589	S	12.82	12.73	12.61	12.03	7.4	7.82	20.79	20.59	17.06	14.44	36	37.64	2.99	2.03	10.46	9.44	34.31	Cluster_08	0.862071	CDS_PROT
Ppp2r5c	MmuEX1020706	chr12:110578101-110578168	68	chr12:110570768,110578101-110578168,110580401	C2	3.77	4.42	6.74	4.79	3.83	2.97	5.15	6	11.56	8.66	38.57	36.7	15.2	20.59	23.05	20.98	34.24	Cluster_07	0.922311	CDS_PROT
Zfp146	MmuEX0053045	chr7:30163327-30163373	47	chr7:30169659+30169666,30163327-30163373,30163223+30163228	S	37.27	36.58	21.43	18.97	12.61	13.3	31.85	23.91	11.97	16.35	13.51	16.28	9.22	7.98	2.08	3.38	34.19	Cluster_03	0.520826	UTR_5
Thyn1	MmuEX0047281	chr9:27006801-27006951	151	chr9:27006447,27006801-27006951,27007158+27007161	S	51.74	48.14	51.91	52.52	50.46	48.12	51.75	48.69	41.14	40.2	40.22	40.12	40.07	43.57	18.42	17.82	34.1	Cluster_12	0.464637	CDS_PROT
Dpy19l1	MmuEX6064613	chr9:24495968-24496029	62	chr9:24502839,24495968-24496029,24494116	ANN	0	0.98	0	0	21.94	18.63	33	35.18	32.9	26.48	2.22	5.63	0	2.56	0	0	34.09	Cluster_12	0.207699	NA
Chpf	MmuEX0011343	chr1:75478270-75478412	143	chr1:75478792,75478270-75478412,75477540+75477818	S	1.18	1.69	1.48	1.06	9.52	9.65	35.39	35.26	12.68	19.38	9.86	14.54	3.54	3.11	6.59	7.54	34.06	Cluster_02	0.278567	CDS_DISR_uINC
Atg16l2	MmuEX0006625	chr7:101290582-101290731	150	chr7:101291487,101290582-101290731,101290410	C1	56.52	75.4	77.65	72.71	100	69.46	100	86.55	82.78	69.58	73.26	86.41	100	100	46.67	100	34.04	Cluster_01	0.221192	CDS_PROT
Rnps1	MmuEX0040247	chr17:24415041-24415162	122	chr17:24414734+24414744,24415041-24415162,24418038+24418070	C1	49.5	50.6	61.38	58.95	51.2	52.15	43.85	42.68	27.34	27.82	26.6	25.74	28.29	27.01	32.52	29.92	34	Cluster_05	0.569373	UTR_5
Zfp68	MmuEX0053548	chr5:138616470-138616559	90	chr5:138617055,138616470-138616559+138616565+138616614,138612165	S	41.18	46.96	45.9	42.74	56.39	53.76	61.8	66.45	55.56	53.05	61.95	63.5	58.87	49.41	80.17	75.95	33.99	Cluster_02	0.34086	NA
Myb	MmuEX0030259	chr10:21144969-21145325	357	chr10:21146186+21146271,21144969-21145325,21143092	S	12.94	11.26	10.6	8.83	15.44	16.54	16.67	13.99	21.24	32.37	26.83	39.39	19.18	21.28	41.82	45.58	33.99	Cluster_04	0.325315	CDS_PROT
2610020H08Rik	MmuEX0001095	chr7:119844259-119844446	188	chr7:119843926+119844064,119844259-119844446,119848732	C3	38.16	41.82	44.68	43.75	36.73	35.48	52	56.14	45.74	56	65.24	74.92	46.3	42.59	63.75	65.61	33.98	Cluster_07	0.563986	CDS_uncertain
Btbd19	MmuEX0008378	chr4:117123939-117124140	202	chr4:117125329,117123939-117124140,117123782	C1	57.75	32.71	48.05	34.94	71.43	76.74	77.65	70.86	75.31	73.86	76.51	74.41	61.01	46.15	62.39	70.37	33.97	Cluster_02	0.787208	CDS_PROT
Kmt2c	MmuEX0029192	chr5:25295398-25295610	213	chr5:25298870,25295398-25295610,25293173+25293176+25293245+25293248	C2	66.76	66.98	69.29	63.64	81.53	81.04	71.74	66.75	64.15	65.06	71.77	69.76	48.87	45.8	54.42	56.02	33.95	Cluster_10	0.439048	CDS_PROT
Csnk1d	MmuEX0012919	chr11:120964948-120965010	63	chr11:120967995,120964948-120965010,120963906	S	54.48	52.07	62.89	65.37	50.65	48.75	66.21	66.63	62.31	63.35	56.84	56.58	41.48	40.3	32.28	32.74	33.91	Cluster_12	0.67244	CDS_PROT
Flywch1	MmuEX0019365	chr17:23770235-23770328	94	chr17:23771415,23770235-23770328,23765905	C3	27.2	23.09	23.43	24.68	23.53	30.37	45.98	47.97	39.13	45.91	23.3	20.41	27.39	26.08	11.52	14.65	33.88	Cluster_12	0.41943	UTR_5
Inip	MmuEX0000167	chr4:59782254-59782334	81	chr4:59783728,59782254-59782334,59775549	S	31.67	34.39	39.21	39.92	35.82	36.57	41.67	41.4	47.24	50.75	63.85	66.28	57.58	59.07	66.62	67.15	33.86	Cluster_04	0.920305	CDS_PROT
Zfp952	MmuEX0053733	chr17:33002523-33002632	110	chr17:33002018,33002523-33002632,33002758	S	23.4	26.72	39.29	23.53	42.4	40.28	36	35.63	9.47	16.98	6.54	8.43	11.43	9.09	12.61	8.15	33.86	Cluster_05	0.772829	CDS_PROT
Crocc	MmuEX0012773	chr4:141046772-141046855	84	chr4:141046944,141046772-141046855,141046697	C1	70.42	73.82	72.82	51.92	80.28	73.81	73.08	76.47	83.54	83.78	76.84	78	75.64	81.13	96.67	95.65	33.79	Cluster_06	0.351088	CDS_PROT
Eef1a1	MmuEX0016262	chr9:78480252-78480321	70	chr9:78480373,78480252-78480321,78480148	C3	43.67	24.45	35.89	38.73	42.27	59.55	35.29	37.77	53.49	38.55	21.89	12.46	45.17	43.69	44.43	53.6	33.73	Cluster_09	0.701793	CDS_DISR_uINC
Mecp2	MmuEX0028438	chrX:74079909-74080032	124	chrX:74085510,74079909-74080032,74037332	S	58.85	66.29	54.87	61.09	59.74	65.54	62.93	52.96	52.51	62.13	26.47	31.38	43	40.95	38.87	42.61	33.72	Cluster_05	0.475275	CDS_PROT
Nbr1	MmuEX0031025	chr11:101572462-101572572	111	chr11:101571977,101572462-101572572,101572790+101572808	S	38.99	39.38	41.11	40.43	70.74	70.01	53.27	54.47	35.86	37.59	40.45	42.59	37.31	38.1	50.71	51.41	33.65	Cluster_02	0.214991	CDS_PROT
2410002F23Rik	MmuEX0000986	chr7:44247251-44247416	166	chr7:44246808+44246823,44247238+44247251-44247416,44248252	C1	20.35	18.83	28.73	27.83	49.4	57	20.1	20.32	29.68	30.97	42.56	37.91	31.03	30.62	49.71	49.93	33.61	Cluster_02	0.275689	NA
AI314180	MmuEX0002714	chr4:58905004-58905107	104	chr4:58911869,58905004-58905107,58885498	C3	33.71	38.54	42.07	31.24	39.38	39.4	37.37	42.51	43.59	45.71	51.71	51.28	39.3	41.65	23.2	12.65	33.57	Cluster_12	0.794518	CDS_PROT
Prpf38b	MmuEX1020933	chr3:108905918-108905988	71	chr3:108907773+108907787,108905918-108905988,108905233+108905334	S	45.45	50.5	39.44	39.93	29.5	32.57	43.21	40.19	25.13	25.58	31.6	30.19	13.43	15.42	19.26	18.65	33.55	Cluster_05	0.481171	UTR_3
Alg13	MmuEX0004636	chrX:144336333-144336463	131	chrX:144322150,144336112+144336333-144336463,144337092	S	57.47	75.12	75.15	59.83	98.69	98.54	99.44	99.34	99.84	99.51	99.38	99.07	99.78	99.9	99.83	99.77	33.54	Cluster_01	0.829211	NA
Ciz1	MmuEX0011463	chr2:32365803-32365874	72	chr2:32364334,32365803-32365874,32367303	S	92.6	88.84	91.54	87.16	92.36	91.43	94.26	95.51	86.35	82.11	63.08	59.63	61.06	62.12	63.1	71.61	33.53	Cluster_05	0.845538	CDS_PROT
Dpp7	MmuEX0015605	chr2:25353608-25353665	58	chr2:25354233,25353608-25353665+25353726,25353516	S	61.95	61.14	62.88	68.22	61.74	68.89	61.96	71.34	67.76	60.45	32.1	34.15	41.59	48.72	63.22	53.16	33.53	Cluster_09	0.798639	NA
St6galnac6	MmuEX0045153	chr2:32608042-32608096	55	chr2:32607111,32608042-32608096,32609226	C1	65.07	66.45	57.05	45.35	34.5	29.98	32.13	33.17	34.93	35.9	58.82	53.95	21.1	44.83	42.52	30	33.52	Cluster_03	0.551856	CDS_PROT
Exog	MmuEX0017608	chr9:119445287-119445321	35	chr9:119445150,119445287-119445321,119446949	C1	29.72	24.32	29.09	31.91	29.24	36	30.27	37.5	37.04	52.94	63.91	57.14	32.2	43.73	50.49	56.29	33.5	Cluster_07	0.589215	CDS_uncertain
Zdhhc1	MmuEX0052867	chr8:105484189-105484241	53	chr8:105485419+105485462,105484189-105484241+105484427,105483783	S	64.01	55.86	60.28	67.38	81.75	62.18	60.13	59.81	74.86	77.59	68.99	82.75	59.6	56.43	38.12	47.36	33.48	Cluster_12	0.741321	NA
Dock11	MmuEX0015392	chrX:36075917-36075934	18	chrX:36069986,36075917-36075934,36076099	S	2.07	1.64	0	1.26	1.12	1.19	1.37	1.16	3.31	5.31	30.65	37.52	2.3	7.73	0.83	5.38	33.46	Cluster_08	0.870185	CDS_PROT
Zcwpw1	MmuEX0052857	chr5:137816893-137816976	84	chr5:137812100,137816893-137816976,137817458	S	75	67.74	69.23	56.25	46.27	39.33	38.9	36.98	43.89	43.56	60.15	60.68	53.75	57.83	61.09	68.46	33.43	Cluster_11	0.591253	CDS_PROT
Ggnbp1	MmuEX0020354	chr17:27028833-27029946	1114	chr17:27022963+27025459,27029259+27028833-27029946,27030676	ANN	96.83	95.68	60.96	69.28	69.05	65.19	61.8	63.84	73.21	78.43	92.2	96.02	75.09	96.12	86.14	91.25	33.43	Cluster_07	0.288241	NA
Fmnl3	MmuEX0019405	chr15:99318918-99319017	100	chr15:99319131,99318918-99319017,99318372	S	65.44	66.98	69.8	71.46	62.95	76.18	87.61	83.95	96.64	77.64	96.21	95.85	98.16	97.87	99.23	100	33.41	Cluster_04	0.871856	CDS_PROT
Ndel1	MmuEX0031226	chr11:68826170-68826204	35	chr11:68829915,68826170-68826204,68822665	S	17.63	15.31	18.3	13.95	8.76	9.57	18.99	16.96	22.96	29.81	28.42	28.42	40.61	44.46	24.1	26.55	33.37	Cluster_04	0.609333	CDS_uncertain
Atrx	MmuEX0007049	chrX:105884307-105884420	114	chrX:105887715,105884307-105884420,105880015+105880018	S	61.92	64.53	66.92	62.86	54.84	50.67	61.64	58.05	67.13	66.89	86.78	85.46	67.29	71.29	80.33	76.71	33.36	Cluster_07	0.87285	CDS_PROT
2610020H08Rik	MmuEX0001096	chr7:119845383-119845501	119	chr7:119844446,119845292+119845383-119845501,119848732	C2	55.33	76.65	66.29	61.54	60.75	55.56	61.24	77.36	75	80.85	89.84	93.15	60.78	62.64	88.08	79.62	33.34	Cluster_07	0.596149	NA
	MmuEX1000329	chr8:69376486-69376595	110	chr8:69395333+69395441,69376486-69376595,69375432	S	20	18.64	20.41	10.14	50	39.74	32.43	45.95	48.25	48.94	35.45	39.18	25.93	32.9	28.95	20.54	33.31	Cluster_02	0.397023	NA
Usp4	MmuEX0051012	chr9:108365830-108365970	141	chr9:108362898,108365830-108365970,108366761	S	80.14	81.37	74.82	70.82	89.67	90.14	82.51	82.57	77.74	77.45	67.62	63.53	93.4	95.05	98.58	99.16	33.29	Cluster_06	0.29561	CDS_PROT
Efemp1	MmuEX0016334	chr11:28916850-28916969	120	chr11:28915780,28916850-28916969,28921403	S	91	91.5	89.52	90.34	93.54	92.93	94.57	93.98	93.5	92.83	97.52	96.91	77.29	80.73	56.9	70.97	33.28	Cluster_12	0.977725	CDS_PROT
N4bp2	MmuEX0030694	chr5:65784310-65784376	67	chr5:65775663,65784310-65784376,65790018	C2	74.98	73.19	66.62	65.4	81.95	73.03	77.1	72.78	61.93	58	55.21	55.5	55.38	54.49	42.73	45.79	33.23	Cluster_05	0.906935	UTR_5
Dock9	MmuEX0015484	chr14:121591812-121591874	63	chr14:121594336,121591812-121591874+121591879+121591948,121586342	C2	95.55	94.73	93.17	80.85	93.62	91	69.35	63.31	79.59	78.02	89.3	89.48	98.04	95.86	99.04	100	33.19	Cluster_11	0.463726	NA
Phip	MmuEX0034796	chr9:82884355-82884402	48	chr9:82884833,82884355-82884402,82881739	S	30.74	36.61	13.48	15.21	6.98	9.83	15.07	12.46	7.65	6.67	4.76	7.35	6.19	6.75	0.53	0.52	33.14	Cluster_03	0.838094	CDS_PROT
Herc2	MmuEX0022777	chr7:56202101-56202208	108	chr7:56197209,56202101-56202208+56202329,56203776	S	66.27	67.92	76.03	73.61	62.91	62.88	74.45	76.63	84.82	82.99	95.83	96.07	84.24	86.8	72.79	75.21	33.06	Cluster_07	0.460741	NA
Sppl2a	MmuEX0000722	chr2:126913300-126913353	54	chr2:126913532,126913300-126913353,126912745	S	26.86	29.76	35.77	38.7	18.45	20.55	27.02	27.22	30.41	33.12	50.86	54.21	44.83	45.15	42.5	47.44	33.03	Cluster_07	0.486724	CDS_PROT
Gpank1	MmuEX0021516	chr17:35122229-35122291	63	chr17:35121711+35121798,35122229-35122291+35122460,35123053	C2	46.79	42.58	36.03	32.07	19.7	17.66	30.15	15.24	21.73	15.78	26.28	8.77	22.29	13.34	10.05	13.29	33.02	Cluster_03	0.972119	NA
Thap7	MmuEX0047170	chr16:17530230-17530385	156	chr16:17530778,17530230-17530385,17528740	C3	86.08	88.26	88	92.68	94.05	94.4	91.09	87.88	84.2	75.98	86.83	85.73	61.77	60.64	67.27	79.45	33.02	Cluster_10	0.433274	CDS_PROT
Zgrf1	MmuEX0001498	chr3:127581446-127581569	124	chr3:127573325,127581446-127581569+127581597,127583584	S	34.26	36.11	27.08	42.53	42.71	54.93	30.69	32.54	21.71	36.98	42.76	44.18	37.61	39.83	66.26	58.44	33.01	Cluster_06	0.596446	NA
Zfp280d	MmuEX0053192	chr9:72309252-72309406	155	chr9:72308068,72309252-72309406,72312078	S	18.45	18.36	15.29	14.9	6.37	10.14	12.52	10.73	14.17	17.82	40.08	42.41	14.87	9.96	15.78	16.23	32.98	Cluster_08	0.912955	CDS_DISR_uINC
Acbd4	MmuEX0003417	chr11:103103900-103104020	121	chr11:103103644,103103900-103104020,103104093+103104108	S	85.48	75.9	64.66	58.99	86.78	90	91.23	90.02	93.18	91.76	94.7	94.93	87.1	92.13	81.82	85.37	32.98	Cluster_02	0.284421	CDS_uncertain
Wdr20	MmuEX1027885	chr12:110793373-110793767	395	chr12:110779478,110793114+110793373-110793767,110803405	C1	54.11	46.41	45.51	56.67	63.88	52.18	58.45	59.46	66.28	69.89	82.49	83.9	74.41	74.61	76.11	78.29	32.93	Cluster_04	0.777458	NA
Utrn	MmuEX0051188	chr10:12415451-12415489	39	chr10:12421597,12415451-12415489,12415246	S	80.54	76.5	91.02	89.11	65.74	67.93	90.88	94.68	98.34	98.96	95.64	98.6	99.53	100	99.73	99.7	32.93	Cluster_04	0.463541	CDS_PROT
Csnk1e	MmuEX0012922	chr15:79424152-79424255	104	chr15:79424840,79424152-79424299+79424255,79424055	ANN	86.11	87.53	74.62	74.31	89.08	86.97	86.48	84.19	81.28	84.67	55.39	54.82	75.91	81.41	66.76	82.81	32.92	Cluster_09	0.821306	NA
Smpd4	MmuEX0043993	chr16:17635482-17635568	87	chr16:17632057,17635482-17635568+17635602,17638496	S	23.25	22.73	37.35	34.21	14.35	14.16	24.48	26.32	11.18	13.17	11.44	11.84	6.23	9.19	2.89	2.83	32.92	Cluster_05	0.427006	NA
Dot1l	MmuEX0015546	chr10:80792143-80792773	631	chr10:80791561,80792143-80792773,80793507	C1	6.26	3.44	2.76	2.36	2.77	4.5	5.72	3.35	6.5	6.18	2.06	1.29	34.48	34.2	35.83	33.33	32.9	Cluster_06	0.587538	CDS_PROT
Arnt	MmuEX0006215	chr3:95466793-95466837	45	chr3:95460421,95466773+95466793-95466837+95467017,95470177	S	64.8	63.99	65.7	69.61	58.68	55.06	66.26	66.03	73.67	76.61	81.38	81.77	84.14	84.48	89.12	90.39	32.88	Cluster_04	0.861319	NA
Pcyox1l	MmuEX0034095	chr18:61703353-61703394	42	chr18:61703512,61703312+61703346+61703353-61703394,61702370	S	11.9	10.46	11.35	10.22	17.71	18.91	10.41	9.33	4.26	8.16	34.62	43.51	4.3	14.55	5.72	9.33	32.85	Cluster_08	0.761261	NA
Phactr4	MmuEX0034675	chr4:132383282-132383356	75	chr4:132386887+132386892,132383282-132383356+132383362,132378563	S	68.58	73.91	72.88	77.89	62.26	61.64	60.53	58.01	45.83	50.99	56.82	56.5	50.74	47.9	39.78	45.27	32.85	Cluster_03	0.735214	NA
Prpf39	MmuEX0037329	chr12:65043768-65043877	110	chr12:65043357,65043715+65043768-65043877,65044006	C1	42.56	38.77	44.88	36.13	55.87	52.92	49.61	55.83	40.99	39.15	34.87	36.87	22.12	20.97	22.16	29.66	32.84	Cluster_05	0.668423	NA
Ccm2	MmuEX0010027	chr11:6569964-6570137	174	chr11:6547029,6569964-6570137,6584520	C2	65.79	58.83	84.81	88.21	94.22	93.15	85.22	84.46	86.13	87.83	86.05	90.9	92.54	92.05	97.66	92.63	32.83	Cluster_01	0.719499	CDS_PROT
Baz2a	MmuEX1005067	chr10:128092650-128092850	201	chr10:128091776,128092460+128092498+128092650-128092850,128096380+128096439	S	11.9	11.06	12.35	7.9	9.57	11.98	9.4	8.45	10.94	16.52	23.87	26.26	30.33	53.19	26.38	45.42	32.83	Cluster_04	0.60338	NA
Xaf1	MmuEX0052331	chr11:72304666-72304861	196	chr11:72303462+72303535,72304666-72304861,72308607+72308705	C2	39.73	50.43	37.22	39.21	48.67	50.77	49.11	58.28	50.35	50.64	68.05	64.25	45.95	45.22	35.14	31.56	32.8	Cluster_08	0.421783	CDS_DISR_uEXC
Trit1	MmuEX0049019	chr4:123046933-123047017	85	chr4:123044636,123046875+123046933-123047017,123048769	C1	54.2	52.05	52.89	61.81	71.21	79.84	69.43	73.58	77.89	66.33	83.25	88.56	62.7	75.77	82.78	86.28	32.79	Cluster_01	0.558432	NA
Zfp772	MmuEX6008357	chr7:7206246-7206372	127	chr7:7207525,7206246-7206372,7205599	ANN	100	100	100	100	100	100	100	100	100	100	75.71	58.79	100	100	100	100	32.75	Cluster_09	0.940291	NA
Clcn2	MmuEX0011574	chr16:20707573-20707632	60	chr16:20707843,20707573-20707632+20707732,20707457	S	61.05	69.28	59.42	72.49	84.61	70.78	86.3	95.52	95.81	100	95.95	93.99	87.93	87.75	89.52	92.09	32.75	Cluster_01	0.531287	NA
Ebi3	MmuEX0016166	chr17:55953889-55954018	130	chr17:55952928,55953889-55954018,55954303	S	76.74	76	71.43	59.26	82.48	82.48	86.12	89.66	90.59	94.63	96.08	100	91.04	100	77.78	90.7	32.7	Cluster_04	0.265068	CDS_DISR_uEXC
Carm1	MmuEX0009179	chr9:21587851-21587919	69	chr9:21587585,21587851-21587919,21588049	S	59.06	58.04	54.7	57.31	77.86	71.26	72.95	80.03	88.19	85.29	89.38	87.98	88.51	87.6	85.38	86.59	32.67	Cluster_01	0.593668	CDS_PROT
Clcn5	MmuEX0011591	chrX:7318402-7318488	87	chrX:7319106,7318384+7318402-7318488,7316823	S	14.39	15.66	16.26	17.8	43.14	52.25	23.34	21.39	26.3	28.5	46.15	44	37.79	30.73	23.42	32.29	32.67	Cluster_01	0.287153	NA
Synrg	MmuEX0046009	chr11:83985249-83985551	303	chr11:83982307,83985249-83985551,83987913	C2	73.24	69.5	72.4	67.68	68.47	71.8	43.68	33.72	46.31	49.87	66.11	72.07	52.86	42.33	57.9	65.84	32.67	Cluster_03	0.242695	CDS_PROT
Dennd4c	MmuEX0014291	chr4:86813782-86813928	147	chr4:86813537,86813782-86813928,86819862	S	88.82	86.4	88.56	84.74	89.64	90.75	88.32	89.29	73.83	74.77	72.89	73.06	60.17	59.85	57.85	57.26	32.64	Cluster_05	0.977382	CDS_PROT
Clk1	MmuEX0011715	chr1:58417013-58417179	167	chr1:58417267,58417013-58417179,58414654+58414684	S	64.43	65.66	81.82	85.47	96.27	96.83	88.19	86.05	93.98	92.9	93.55	91.83	92.53	86.31	97.98	97.39	32.64	Cluster_01	0.850517	CDS_DISR_uEXC
Brpf3	MmuEX0008291	chr17:28803874-28803925	52	chr17:28801361,28803874-28803925,28805929	C1	18.75	21.74	20.51	11.76	17.86	18.81	22.12	30.53	41.46	56.1	35.24	27.5	45.63	34.09	37.84	36.84	32.64	Cluster_04	0.4004	UTR_5
BC037034	MmuEX1004958	chr5:138261553-138261716	164	chr5:138261802,138261553-138261716,138260989	S	66.61	64.47	69.82	66.3	84.18	79.7	81.14	80.81	84.82	90.73	88.89	92	91.63	89.26	99.38	96.97	32.63	Cluster_01	0.797624	CDS_DISR_uEXC
Aplp2	MmuEX0005570	chr9:31167561-31167728	168	chr9:31168708,31167561-31167728,31164673	S	60.62	61.84	64.82	61.24	75.76	74.94	68.11	67.49	63.27	62.88	68.75	65.21	47.89	46.63	42.08	43.37	32.63	Cluster_12	0.587588	CDS_PROT
Zbtb18	MmuEX0053113	chr1:177443985-177444092	108	chr1:177442595,177443985-177444092,177447089	C1	23.2	29.98	41.26	35.84	38.98	34.01	21.08	22.04	22.29	16.45	8.57	3.38	29.82	8.52	17.1	20.48	32.58	Cluster_09	0.596826	UTR_5
Epb41l2	MmuEX0016996	chr10:25493567-25493629	63	chr10:25489093,25493567-25493629,25501824	C2	22.36	24.47	22.82	24.95	5.24	4.09	29.52	30.3	35.05	38.93	35.88	38.61	7.11	7.14	8.62	9.83	32.58	Cluster_08	0.318046	CDS_PROT
Crocc	MmuEX0012772	chr4:141046944-141047129	186	chr4:141051041+141051063,141046944-141047129,141046697	C2	68.58	70.31	63.64	52.38	70.32	70.16	69.81	74.55	73.95	81.55	68.78	75.63	58.73	70.37	90.91	90.18	32.54	Cluster_02	0.337988	CDS_PROT
Ttll5	MmuEX0049682	chr12:86024220-86024342	123	chr12:86020603,86024220-86024342,86053143	C1	39.46	53.85	50.23	38.73	32.59	39.22	29.32	39.81	24.28	29.78	42.2	40.43	44.74	39.12	60.16	58.96	32.53	Cluster_11	0.385818	CDS_PROT
Plekhg2	MmuEX0035762	chr7:28370878-28371042	165	chr7:28371115,28370878-28371042,28370494+28370497	S	11.24	14.67	7.81	7.39	13.68	11.85	6.84	12.04	15.62	18.1	15.54	16.22	9.52	12.87	38.46	41.75	32.51	Cluster_06	0.734299	CDS_DISR_uINC
Spata5	MmuEX0044561	chr3:37529983-37530019	37	chr3:37528322,37529983-37530019,37578752	S	40.04	43.23	31.91	28.28	19.62	22.27	23.32	20.14	18.3	21.24	28.7	35.7	47.37	57.17	33.82	31.62	32.5	Cluster_11	0.768093	CDS_PROT
Mlh3	MmuEX0029143	chr12:85262767-85262862	96	chr12:85266152,85262767-85262862,85261752	S	12.78	18.37	19.28	9.09	10.43	11.37	17.72	18.31	23.58	22	47.24	39.52	16.14	17.94	25.53	21.67	32.48	Cluster_07	0.605899	CDS_PROT
Dcakd	MmuEX1008179	chr11:103025226-103025350	125	chr11:103027260,103025226-103025350,103000356	C3	13.46	35.66	29.27	15.5	15.58	6.97	44.49	27.6	18.79	18.23	29.85	39.21	2.64	10.93	2.35	4.79	32.48	Cluster_12	0.432103	UTR_5
Clcn6	MmuEX0011597	chr4:148017496-148017625	130	chr4:148017903,148017496-148017625+148017662,148016978	S	54.36	53.92	57.26	63.36	90.48	78.95	69.86	91.84	89.31	83.94	89.16	81.25	62.79	56.84	60.38	56.93	32.48	Cluster_02	0.32055	NA
Elmsan1	MmuEX0008481	chr12:84154895-84155107	213	chr12:84156427,84154895-84155107,84153031	S	66.31	68.19	76.63	78.34	86.11	87.66	79.41	83.47	89.38	87.39	95.2	97.82	91.5	90.44	99.42	100	32.46	Cluster_01	0.798839	CDS_PROT
Eml4	MmuEX0016805	chr17:83425258-83425431	174	chr17:83421735,83425258-83425431,83427223	C1	99.62	100	100	100	98.99	98.45	96.14	96.36	95.88	97.35	82.08	76.44	76.02	70.04	64.78	70.32	32.45	Cluster_05	0.886945	CDS_PROT
Zfp414	MmuEX0053315	chr17:33629622-33629698	77	chr17:33629216,33629429+33629622-33629698,33629797	ANN	21.42	23.86	25.06	23.38	39.04	40.46	34.72	35.26	20.44	18.56	8.01	6.6	12.73	10.19	11.48	10.27	32.45	Cluster_05	0.642424	NA
Ocel1	MmuEX0032932	chr8:71372468-71372633	166	chr8:71371985,71372468-71372633,71372749	S	73.33	71.97	78.12	72.73	75.64	74.5	75.59	74.5	60.74	64.39	71.75	84.94	43.08	48.74	53.03	51.11	32.43	Cluster_05	0.330471	CDS_DISR_uEXC
Zfp787	MmuEX1028656	chr7:6134642-6134708	67	chr7:6143062,6134537+6134642-6134708,6133171	S	23.75	21.02	16.2	13.7	11.02	11.28	18.03	19.89	25.72	27.93	47.39	39.74	24.94	36.41	26.46	15.94	32.41	Cluster_07	0.60553	NA
Mgat1	MmuEX1017168	chr11:49246984-49247531	548	chr11:49245617,49246833+49246984-49247531,49251550+49251581	C2	29.29	37.83	8.71	7.89	12.4	16	11.9	10.47	1.94	1.64	4.59	3.7	1.45	3.85	0.87	1.43	32.41	Cluster_03	0.588617	NA
2610020H08Rik	MmuEX0001087	chr7:119799565-119799677	113	chr7:119794502+119794593,119799565-119799677,119805143	C2	46.7	55.36	48.01	44.18	46.22	58.56	55.87	62.87	67.14	64.15	77.75	79.25	54.76	67.27	59.79	50.83	32.41	Cluster_08	0.367451	CDS_DISR_uEXC
Ano6	MmuEX0005277	chr15:95830644-95830706	63	chr15:95791056,95830644-95830706,95864225	S	14.36	17.69	17.37	16.81	14.66	12.6	11.18	8.2	10.04	11.39	15.64	17.39	29.81	32.93	41.94	42.25	32.4	Cluster_06	0.847468	CDS_PROT
Ncor1	MmuEX0031190	chr11:62403436-62403462	27	chr11:62403799,62403281+62403436-62403462,62401267	S	61.25	61.05	60.17	59.14	32.95	33.81	36.79	35.89	47.73	40.86	56.54	58.51	62.56	68.94	57.34	61.97	32.37	Cluster_11	0.823914	NA
Kifap3	MmuEX0025623	chr1:163912072-163912137	66	chr1:163888305,163912072-163912137,163915725	S	28.82	29.98	33.99	36.59	12.5	8.71	7.62	6.99	5.54	5.4	2.83	3.03	8.12	7.56	5.58	5.29	32.36	Cluster_03	0.883416	CDS_PROT
Gigyf1	MmuEX1011036	chr5:137518688-137518753	66	chr5:137518612,137518688-137518753,137518878	S	9.91	12.72	16.44	15.05	25.62	22.75	12.57	19.35	17.73	17.01	13.96	12.39	6.95	5.36	40.94	36.1	32.36	Cluster_02	0.261517	UTR_5
Vegfa	MmuEX0051320	chr17:46022295-46022348	54	chr17:46024065,46022277+46022295-46022348,46021122	C2	3.84	4.22	5.21	4.97	1.8	1.53	3.12	3.03	9.64	7.46	34.37	33.68	8.9	11.58	21.44	20.08	32.35	Cluster_07	0.938878	NA
Pou2f1	MmuEX0036415	chr1:165883047-165883118	72	chr1:165891717+165891810,165883047-165883118,165880475+165880487	S	23.32	24.53	19.84	23.08	17.09	18	20.81	25.35	26.51	24.16	46.31	53.46	21.8	18.93	29.25	33.76	32.34	Cluster_07	0.497516	CDS_PROT
Zfp655	MmuEX1028599	chr5:145237050-145237120	71	chr5:145235863,145237050-145237120+145237242,145242920	C3	45.39	45.51	40.71	42.97	28.92	20.36	30.67	29.89	19.17	19.2	13.35	15.44	18.64	19.41	14.72	11.55	32.31	Cluster_03	0.872923	NA
Zbtb18	MmuEX0053114	chr1:177444739-177444805	67	chr1:177442595,177444739-177444805+177444822+177445055,177447089	C1	45.84	43.96	41.47	35.89	16.67	14.97	13.26	11.91	22.04	18.91	20.07	24.7	15.23	20.58	28.21	20.39	32.31	Cluster_03	0.745399	NA
Arhgap12	MmuEX0005781	chr18:6056979-6056993	15	chr18:6057517,6056979-6056993,6052923	C2	16.56	17.88	14.74	23.3	39.06	30.54	19.76	16.03	10.94	15.24	21.04	9.07	9.48	12.52	5.04	0	32.28	Cluster_05	0.534008	CDS_PROT
Spg20	MmuEX0044660	chr3:55124755-55124925	171	chr3:55121797,55124755-55124925,55126534	S	63.59	66.03	56.71	59.18	73.03	65.06	70.72	67.02	70.63	66.05	88.41	92.05	58.76	66.31	85	89.75	32.28	Cluster_07	0.349684	CDS_PROT
Caprin2	MmuEX0009100	chr6:148868989-148869634	646	chr6:148870613,148868989-148869634+148869645,148865952	S	70.31	75.94	62.32	63.08	77.55	75.84	82.08	84.08	71.03	67.79	76.49	79.8	49.65	52.02	67.86	66.88	32.24	Cluster_10	0.74423	NA
Rbm6	MmuEX0039183	chr9:107852125-107853403	1279	chr9:107860349,107852125-107853403+107853674,107800773	C1	74.64	73.06	77.77	71.87	85.72	88.78	75.09	68.44	69.18	64.78	68.49	66.98	55.76	62.02	56.63	53.42	32.22	Cluster_05	0.782314	NA
Slc25a12	MmuEX0042827	chr2:71328434-71328537	104	chr2:71333605,71328434-71328537,71324115	S	0.23	1.2	1.89	0.65	0.82	0.8	0.89	1.27	0.75	1.05	21.11	16.27	17.26	14.62	32.1	33.72	32.2	Cluster_06	0.749328	CDS_uncertain
Ptk2	MmuEX0037733	chr15:73211987-73211995	9	chr15:73215979,73211987-73211995,73210897	MIC	14.5	15.4	13.35	12.25	32	34.36	35.75	36.11	28.66	31.12	46.84	43.15	28.16	35.73	39.04	35.82	32.2	Cluster_01	0.472318	NA
Tex9	MmuEX1025837	chr9:72479924-72479998	75	chr9:72480597,72479924-72479998+72480001,72478422	S	30.16	26.92	17.07	13.98	7.69	9.52	7.69	13.04	5.88	10.64	31.43	34.65	1.59	1.32	1.01	0.68	32.2	Cluster_08	0.420612	NA
Cast	MmuEX0009296	chr13:74748805-74748861	57	chr13:74754311,74748805-74748861,74748243	S	16.36	16.97	21.27	19.7	8.52	7.2	22.08	21.63	29.95	33.42	27.15	26.21	26.27	25.32	40.46	39.66	32.2	Cluster_04	0.403823	CDS_PROT
Cd47	MmuEX0010235	chr16:49908054-49908078	25	chr16:49906812,49908054-49908078,49910869+49910874	C1	23.32	20.64	21.63	22.51	11.62	11.94	17.62	19.53	17.95	18.14	17.02	15.5	17.91	26.16	51.88	36.05	32.19	Cluster_06	0.737401	CDS_PROT
Atrx	MmuEX0007053	chrX:105911470-105911654	185	chrX:105929100,105911470-105911654,105899993	C1	24.61	30.14	28.72	32.82	35.71	36.42	42.58	35.09	37.52	48.92	57.84	61.27	37.72	43.78	49.46	44.04	32.18	Cluster_07	0.515324	UTR_5
Stil	MmuEX0045364	chr4:115009271-115009518	248	chr4:115007323,115009271-115009518,115010064	S	69.04	58.58	71.6	76.22	96.21	93.58	86.99	86.67	79.22	79.39	58.75	66.67	78.61	80.87	90.91	93.33	32.18	Cluster_09	0.34751	CDS_DISR_uEXC
Ints6l	MmuEX0014076	chrX:56494133-56494243	111	chrX:56493133,56494133-56494243+56494252,56496516	S	83.23	87.23	91.84	91.89	59.89	59.52	63.11	58.87	77.42	80.82	84.78	92.31	96.04	84.44	78.33	77.55	32.17	Cluster_11	0.525862	NA
Cyp4f13	MmuEX0013389	chr17:32946805-32947003	199	chr17:32947313+32947336,32946789+32946805-32947003,32941200	S	67.12	65.03	72.2	74.47	82.07	81.93	88.77	89.35	96.04	89.35	97.81	98.62	93.94	90.77	96.26	95.45	32.14	Cluster_01	0.780486	NA
Pcsk6	MmuEX0034076	chr7:66025566-66025604	39	chr7:66025407,66025566-66025604,66031749	S	84.09	77.6	57.61	61.58	45.07	69.67	74.3	58.71	71.67	77.6	89.86	89.16	78.57	79.62	73.99	75.15	32.14	Cluster_07	0.49711	CDS_PROT
Arhgef11	MmuEX0005966	chr3:87718229-87718258	30	chr3:87717520,87718229-87718258,87722357	S	76.5	71.87	76.17	76.87	67.53	72.44	68.4	69.95	62.81	64.32	55.91	48.32	48.98	53.3	43.92	44.86	32.13	Cluster_05	0.918709	CDS_PROT
Lsm14a	MmuEX0027200	chr7:34347926-34347982	57	chr7:34351286,34347926-34347982,34345954+34345958	S	72.41	71.53	65.91	67.97	79.95	81.47	86.57	87.3	81.14	82.81	91.79	89.49	78.49	80.2	99.24	98.85	32.1	Cluster_02	0.431974	CDS_PROT
2310035C23Rik	MmuEX0000912	chr1:105740435-105740517	83	chr1:105736022,105740435-105740517,105741297	C1	59.02	56.03	73.79	78.25	79.09	77.01	80.16	84.36	89.24	85.88	71.86	70.09	86.52	81.57	90.14	89.09	32.09	Cluster_01	0.570915	CDS_DISR_uEXC
Abhd1	MmuEX0003203	chr5:30952885-30953045	161	chr5:30950248,30952885-30953045,30953343	S	88.16	89.77	86.55	95.8	95.33	86.55	86.55	92.2	77.88	77.88	68.26	50	70.83	52.53	86.87	79.25	32.04	Cluster_09	0.544703	ncRNA
Srek1	MmuEX0044884	chr13:103764296-103764419	124	chr13:103766411,103764296-103764419,103764006	C3	32.75	34.76	33.86	34.79	24.35	21.51	33.4	31.58	18.64	18.81	31.59	35.32	44.62	49.62	14.54	15.69	32.01	Cluster_11	0.269875	UTR_5
4931428F04Rik	MmuEX0001771	chr8:105288769-105289165	397	chr8:105289404,105288793+105288769-105289078+105289165+105289050,105285869	ANN	60.4	60.49	67.12	47.22	68	79.49	68.42	70.73	57.14	45.45	42.86	40.63	48.47	41.09	47.37	53.33	32	Cluster_05	0.516231	NA
Azin2	MmuEX0003948	chr4:128959784-128959957	174	chr4:128961363,128959784-128959957,128950772	C1	67.92	70.15	72.64	66.93	74.05	77.87	72.63	74.16	65.71	61.45	68.53	57.02	56.07	49.02	40.23	47.73	31.98	Cluster_05	0.801419	CDS_PROT
St3gal3	MmuEX0045104	chr4:117957435-117957518	84	chr4:117958428,117957435-117957518,117940500	S	4.65	4.24	3.86	4.63	7.77	3.39	6.67	10.16	5.56	12.2	22.41	22.83	21.88	26.17	37.5	34.95	31.98	Cluster_06	0.495567	CDS_PROT
Fam173b	MmuEX0018094	chr15:31608106-31608233	128	chr15:31602145+31602149,31608096+31608106-31608233,31616871	C3	58.29	50.47	65.02	65.08	72.61	73.03	70.73	75.2	66.4	42.06	44.3	50	68.6	80.77	45.28	40.17	31.96	Cluster_09	0.269224	NA
Nrp2	MmuEX0032365	chr1:62812534-62812584	51	chr1:62786301+62786316,62812534-62812584,62815333	S	71.02	66.73	72.64	69.16	50.96	61.58	38.73	41.13	46.11	58.88	50.08	44.85	58.7	62.93	71.06	72.61	31.91	Cluster_11	0.483914	CDS_PROT
Skp2	MmuEX0042515	chr15:9125060-9125203	144	chr15:9139432,9125060-9125203,9124004	C3	70.85	64.05	85.53	78.37	91.85	98.63	95.39	94.63	96.01	96.86	91.2	94.65	95.67	93.82	99.16	99.55	31.9	Cluster_01	0.947681	CDS_PROT
2610020H08Rik	MmuEX1001597	chr7:119831302-119831476	175	chr7:119827376,119831293+119831302-119831476+119831550,119832671	C2	40.58	42.35	31.1	36.87	66.79	44.46	41.59	54.36	47.9	49.02	64	67.76	37.42	36.23	48.45	52.78	31.9	Cluster_02	0.442461	NA
Usp15	MmuEX0050842	chr10:123153041-123153127	87	chr10:123163593,123153041-123153127,123146938	C1	56.26	56.22	47.91	45.38	43.54	45.37	50.64	47.24	53.12	53.37	74.82	74.31	47.52	46.46	44.19	41.16	31.89	Cluster_08	0.942981	CDS_PROT
Vezt	MmuEX0051336	chr10:93990140-93990226	87	chr10:93993517,93990140-93990226+93990283+93990287,93984481+93984493	S	94.33	93.31	99.27	96.52	96.13	100	100	92.5	99.05	97.52	97.62	100	91.37	91.58	69.32	64.54	31.88	Cluster_12	0.96446	NA
Atp2b4	MmuEX0006834	chr1:133711642-133711822	181	chr1:133715054,133711632+133711642-133711822,133706996	S	4.93	6.74	9.53	9.52	1.36	2.27	2.24	3.14	9.68	7.78	26.62	27.07	15.25	11.27	36.94	30.4	31.86	Cluster_06	0.314439	NA
Kctd17	MmuEX0025212	chr15:78437158-78437232	75	chr15:78435710,78437158-78437232+78437313,78438487	C3	21.87	18.94	23.65	27.96	39.41	22.72	14.42	13.3	17.19	21.59	32.03	36.3	34.22	37.27	50.82	40.58	31.84	Cluster_06	0.584691	NA
Wdcp	MmuEX0007574	chr12:4848863-4849113	251	chr12:4843451,4848863-4849113+4849190,4850127+4850131	S	36.47	39.27	26.86	28.14	35.08	35.66	37.98	36.55	61.62	56.96	58.5	59.85	44.37	54.75	41.61	43.98	31.79	Cluster_07	0.313003	NA
Abi1	MmuEX0003242	chr2:22963214-22963228	15	chr2:22971072+22971083,22963214-22963228,22962501	S	34.36	33.3	28.04	31.03	21.81	22.93	23.1	25	20.39	22.12	26.79	24.78	7.13	9.04	1.94	2.18	31.77	Cluster_05	0.333014	CDS_PROT
Tab3	MmuEX0046107	chrX:85593652-85593754	103	chrX:85575610+85575614,85593652-85593754,85609390+85609393	C1	48.37	37.61	29.17	27.78	70.49	50	47.97	48.44	45.71	41.86	50	49.02	47.57	55.85	56.54	44.16	31.76	Cluster_02	0.306023	UTR_5
Sdccag8	MmuEX0041379	chr1:176828870-176828983	114	chr1:176826284,176828870-176828983,176831057	C1	81.89	79.58	84.21	79.27	67.18	57.14	86.51	77.7	77.61	87.5	96.49	91.3	87.5	100	86.21	93.1	31.73	Cluster_04	0.382597	CDS_PROT
Rcc2	MmuEX0039282	chr4:140701144-140701204	61	chr4:140700749,140701144-140701204+140701379,140701511	S	49.83	43.14	51.65	53.25	67.9	60.44	51.85	50.94	50.34	65.15	80.33	76	66.36	71.13	55.38	54.49	31.68	Cluster_07	0.245918	NA
Mast3	MmuEX0028009	chr8:70789683-70789703	21	chr8:70789848,70789683-70789703,70789284	S	19.61	19.47	16.81	18.52	35.26	32.92	26.52	26.72	16.75	15.42	11.87	7.79	4.85	0	12.73	12.73	31.67	Cluster_05	0.498859	CDS_PROT
Zfp655	MmuEX0053538	chr5:145235737-145235863	127	chr5:145235391,145235737-145235863,145242920	C3	43.87	42.65	33.55	40.06	33.33	26.7	27.7	29.07	16.75	18.8	11.82	11.42	18.78	19.2	13.35	11.85	31.64	Cluster_03	0.598114	CDS_DISR_uEXC
Ccp110	MmuEX0002165	chr7:118732887-118732972	86	chr7:118732453,118732887-118732972,118735268	C1	24.8	26.32	18.48	25.98	18.46	21.37	12	13.33	17.28	19.19	49.17	39.44	31.44	32.37	37.6	31.05	31.64	Cluster_07	0.585378	CDS_PROT
Ppp1r12a	MmuEX0036680	chr10:108252840-108252924	85	chr10:108251944,108252757+108252840-108252924,108253325	C1	82.4	83.09	79.07	75.08	60.14	58.54	59.94	58.68	68.93	70.11	84.68	87.55	64.03	54.31	91.62	89.99	31.64	Cluster_07	0.22936	NA
Foxk2	MmuEX0019550	chr11:121299584-121299793	210	chr11:121298855,121299584-121299793,121306768	C1	52.94	51.28	58.85	61.1	61.17	59.4	59.45	61.5	69.69	72.62	76.37	82.12	75.69	77.4	84.44	83.02	31.62	Cluster_04	0.856	CDS_PROT
Khk	MmuEX0025386	chr5:30926688-30926822	135	chr5:30924855,30926688-30926822,30928443	ANN	20.84	15.83	17.21	20.16	12.52	13.51	21.27	11.87	18.83	25.01	32.38	39.13	27.91	26.3	39.03	50.24	31.62	Cluster_04	0.396973	NA
Slc35b3	MmuEX0043129	chr13:38944500-38944654	155	chr13:38954109,38944500-38944654,38943166	C1	55.27	56.36	57.04	65.99	60.66	59.09	63.92	70.71	57.9	46.09	40.17	41.25	49.27	44.54	35.34	36.13	31.58	Cluster_05	0.793536	CDS_DISR_uEXC
Senp6	MmuEX0041675	chr9:80087430-80087523	94	chr9:80067572,80087430-80087523,80092267	C2	74.11	72.05	73.68	71.14	56.18	59.22	67.37	70.52	67.49	70.1	90.83	87.74	74.62	66.15	64.49	69.56	31.58	Cluster_08	0.704342	CDS_DISR_uEXC
Mon2	MmuEX0029413	chr10:123009913-123009930	18	chr10:123010494,123009913-123009930,123009631	S	23.93	23.69	27.94	36.07	11.89	13.32	15.7	23	7.81	10.5	15.44	13.04	16.33	25.46	0.87	0	31.58	Cluster_03	0.606044	CDS_PROT
Myl6	MmuEX0002697	chr10:128491720-128491764	45	chr10:128492059,128491720-128491764,128491347	S	92.2	92.08	92.87	92.94	74.82	80.98	82.44	82.12	71.18	67.52	74.87	76.53	73.43	62.15	61.1	61.63	31.54	Cluster_03	0.759774	CDS_DISR_uINC
Gatad2a	MmuEX0020136	chr8:69912164-69912238	75	chr8:69912902+69912923,69912164-69912238,69911869	S	79.16	80.8	86	85.05	88.71	88.76	88.58	88.8	85.8	87.41	56.07	58.34	88.88	84.18	89.11	87.7	31.53	Cluster_09	0.937058	CDS_PROT
Clk4	MmuEX0011725	chr11:51268165-51268231	67	chr11:51267331,51268165-51268231,51271800	C2	42.47	40.13	31.47	37.4	28.3	29.17	30.45	30.54	19.13	19.06	28.46	30.52	19.34	18.71	8.2	11.33	31.53	Cluster_03	0.592616	CDS_DISR_uEXC
Kmt2c	MmuEX0029193	chr5:25294557-25294650	94	chr5:25298870,25294557-25294650+25294718+25294721,25293173+25293176+25293245+25293248	C2	59.21	57.11	59.2	50.46	76.15	71.07	66.85	59.44	56.29	53.61	64.87	63.15	41.08	43.09	45.74	53.97	31.52	Cluster_10	0.47798	NA
Tmc6	MmuEX1026079	chr11:117779544-117779889	346	chr11:117782159,117779544-117779889,117779291	C1	17.85	19.03	37.04	28.24	13.84	13.53	15.26	14.71	15.03	7.94	10.45	9.26	10.34	1.69	0.87	1.37	31.52	Cluster_03	0.46094	UTR_5
Mtmr3	MmuEX6083645	chr11:4497338-4497449	112	chr11:4497506+4497931,4497338-4497449,4492914	S	100	100	100	100	84.22	83.51	68.32	68.66	78.99	80.76	95.28	92.97	99.52	95.35	100	99.66	31.51	Cluster_11	0.724025	CDS_DISR_uEXC
Ago3	MmuEX0016534	chr4:126375337-126375476	140	chr4:126376907,126375337-126375476,126371826	C1	50.02	33.31	24.73	19.43	26.5	24.7	22.94	18.95	31.1	15.84	24.13	29.53	10.68	9.68	28.11	11.64	31.49	Cluster_03	0.36131	CDS_uncertain
Dnal4	MmuEX0015250	chr15:79765787-79765853	67	chr15:79774359,79765787-79765853,79765021	S	24.25	26.06	31.76	28.18	25.64	20.94	26.93	22.75	32.31	32.09	38.79	48.31	47.14	43.38	57.76	51.79	31.48	Cluster_04	0.638387	UTR_5
C330018D20Rik	MmuEX0008560	chr18:56962401-56962518	118	chr18:56973384,56962401-56962518,56957909+56957921	C3	68.52	66.4	73.25	72.64	77.74	70.69	75.38	72.79	80.17	68.45	83.3	89.3	85.3	91.93	97.84	100	31.46	Cluster_06	0.563898	CDS_PROT
Kif13b	MmuEX0025427	chr14:64800345-64800407	63	chr14:64789698,64800345-64800407+64800446,64802974+64803025	S	89.46	77.07	83.84	85.71	71.26	80.97	80.32	87.56	75.88	75.93	71.8	66.15	73.37	70.39	53.26	53.39	31.45	Cluster_05	0.488853	NA
Lins1	MmuEX0026513	chr7:66709294-66709435	142	chr7:66708728+66708743,66709294-66709435+66709495,66710159+66710230	C1	68.83	83.24	72.92	85.09	81.27	80.06	85.82	72.35	90.19	68.07	88.56	90.6	70.89	57.53	100	91.33	31.45	Cluster_02	0.266762	NA
Sec61a2	MmuEX0041537	chr2:5877855-5878008	154	chr2:5882581,5877688+5877855-5878008,5877001	S	60.16	64.18	76.63	76.9	83.74	81.79	73.55	79.76	86.35	85.93	78.3	80.81	91.6	89.37	95.24	91.97	31.43	Cluster_01	0.671817	NA
Baiap2	MmuEX0007650	chr11:120003038-120003081	44	chr11:120000586,120003038-120003081+120003085,120006359	S	37.3	43	33.16	35.51	19.47	16.97	47.88	48.99	42.7	41.89	52.87	44.93	29.79	26.66	20.42	14.6	31.39	Cluster_12	0.385042	NA
Meg3	MmuEX0028571	chr12:109544948-109545041	94	chr12:109544742,109544948-109545041+109545141,109546187+109546430	S	25.2	27.75	26.05	26.89	25.55	30.74	33	32.47	26.05	28.21	37.73	41.23	19.45	49.49	56.38	59.21	31.33	Cluster_06	0.859506	NA
Tcf3	MmuEX0046674	chr10:80410398-80410624	227	chr10:80412827,80410398-80410624+80410621,80410274	ANN	64.48	62.6	63.94	67.35	68.55	72.77	63.4	58	55.87	53.22	54.95	49.6	41.51	37.23	51.63	57.5	31.29	Cluster_05	0.532761	NA
Setd5	MmuEX0041837	chr6:113110630-113110670	41	chr6:113110525,113110630-113110670,113110866	S	26.41	22.76	27.9	28.4	28.17	25.52	39.18	41.94	43.17	40.37	55.49	56.26	35.54	35.34	40.75	37.32	31.29	Cluster_07	0.463879	CDS_DISR_uINC
Tmem19	MmuEX1026195	chr10:115348907-115349062	156	chr10:115359654,115348907-115349062,115347783	S	0	0.14	0.15	0.41	3.92	4.44	30.85	31.86	18.57	21.49	6.18	4.53	0	0.78	0.21	0.4	31.29	Cluster_12	0.20175	CDS_DISR_uINC
Tor1aip1	MmuEX0048531	chr1:156019968-156020023	56	chr1:156022300,156019968-156020023,156018259+156018530	S	8.2	7.64	0.48	0.36	0.22	0	0	0	0	0	0.21	0	37.85	24.7	0	0	31.27	Cluster_11	0.447121	CDS_DISR_uINC
Tnk2	MmuEX0048312	chr16:32680906-32680995	90	chr16:32680807,32680900+32680906-32680995,32681152	S	76.65	82.9	68.19	67.55	87.01	92.52	81.61	81.35	77.64	75.43	81.15	87.32	58.05	58.99	81.41	81.71	31.25	Cluster_10	0.722577	NA
Pbdc1	MmuEX1019505	chrX:105083023-105083199	177	chrX:105082805,105083016+105083023-105083199,105116827	C1	81.49	80.11	81.06	78.97	58.88	65.45	74.44	77.06	84.85	86.95	92.44	94.39	84.82	83.33	88.05	87.62	31.24	Cluster_07	0.532811	NA
Map4	MmuEX0029913	chr9:110072613-110072705	93	chr9:110068940+110068985,110072613-110072705,110078003	C2	82.68	79.75	82.07	84	76.93	78.62	78.17	78.8	64.28	61.46	51.63	52.03	64.56	62.91	70.25	67.36	31.2	Cluster_09	0.582002	CDS_PROT
Cog6	MmuEX1007223	chr3:53007420-53007556	137	chr3:53009053,53007420-53007556,53007339	S	4.11	2.79	0.39	2.39	9.49	9.91	32.8	29.55	17.57	12.73	1.98	2.83	0	0	0	0	31.17	Cluster_12	0.207617	CDS_DISR_uINC
A830080D01Rik	MmuEX1002715	chrX:159591332-159591357	26	chrX:159575097,159591332-159591357,159592071	S	35.62	34.3	27.34	23.62	20.5	24.87	44.44	42.1	44.16	42.68	54.96	52.66	52.95	52.91	42.35	41.05	31.12	Cluster_04	0.459945	CDS_PROT
E2f6	MmuEX0016112	chr12:16813847-16813912	66	chr12:16811315,16813847-16813912,16816400	C1	35.69	42.41	49.22	54.42	60.93	55.61	48.87	55.81	41.13	41.18	25.95	28.4	36.54	45.98	40.24	38.82	31.1	Cluster_09	0.758071	CDS_DISR_uINC
Rev3l	MmuEX0039475	chr10:39742691-39742818	128	chr10:39732613,39742691-39742818,39783143	S	26.2	33.71	31.78	21.38	19.55	19.38	23.49	24.22	21.43	17.86	48.89	52.24	20.9	32.74	30.61	33.33	31.1	Cluster_07	0.465006	CDS_DISR_uINC
Camkk2	MmuEX0008998	chr5:122742100-122742228	129	chr5:122743870,122742100-122742228,122737533	S	80.16	76.72	76.92	80.78	74.68	75.19	83.24	83.38	78.17	77.59	75.18	82.91	52.51	54.46	51.61	52.82	31.09	Cluster_12	0.583022	CDS_PROT
Bclaf1	MmuEX0007872	chr10:20334499-20334645	147	chr10:20333572,20334499-20334645,20339709	S	50.43	47.89	55.02	54.56	41.62	42.25	45.69	47.49	47.42	48.57	72.65	73.38	49.88	50.58	67.89	67.73	31.08	Cluster_07	0.681562	CDS_PROT
Pwwp2a	MmuEX1021301	chr11:43684164-43684225	62	chr11:43683574,43684123+43684164-43684225,43704534	C3	39.18	45.44	20.3	27.2	36.82	38.46	28.03	31.01	21.92	18.78	33.68	33.3	27.25	29.61	13.66	8.84	31.06	Cluster_12	0.353492	NA
Ubqln1	MmuEX0050301	chr13:58180822-58180866	45	chr13:58183182,58180822-58180866+58180905,58179662+58179668	S	55.05	56.82	49.56	51.21	56.83	61.47	55.52	54.49	69.41	70.33	81.9	80.97	65.77	67.59	57.67	59.9	31.05	Cluster_07	0.394185	NA
Zfp263	MmuEX0053130	chr16:3745777-3745957	181	chr16:3744767,3745777-3745957,3746422	C1	68.1	67.11	73.18	74.61	87.31	92.92	86.93	86.41	91.85	89.83	96.85	94.73	90.16	94.02	99.54	97.73	31.04	Cluster_01	0.975275	CDS_DISR_uEXC
Tnip1	MmuEX0048304	chr11:54940711-54940878	168	chr11:54955848+54956021,54940711-54940878+54940882,54939735	C1	51.68	58.8	49.27	50.92	28.38	34.34	28.87	28.43	40.67	36.86	61.01	58.35	48.94	43.26	43.37	42.1	31.03	Cluster_11	0.274209	NA
Fam35a	MmuEX0018265	chr14:34273487-34273576	90	chr14:34309040,34273487-34273576,34268952	C2	21.62	19.94	7.81	17.56	17.32	27.77	16.89	22.16	23.24	30.96	45.63	41.77	32.19	34.61	40.43	27.62	31.02	Cluster_07	0.473275	UTR_5
Pwwp2a	MmuEX0038081	chr11:43686357-43686425	69	chr11:43684225,43686357-43686425+43686437,43704534	C3	22.66	25	13.17	22.65	20.77	21.87	23.08	27.42	14.73	12.53	45.89	43.08	22.74	29.5	13.45	13.52	31	Cluster_08	0.65803	NA
Huwe1	MmuEX0023492	chrX:151803176-151803349	174	chrX:151801259+151801366,151803176-151803349+151803382,151806720	C2	51.33	41.27	46.8	42.91	51.05	43.37	50.59	34.21	27.44	29.28	31.85	23.76	20.07	12.44	19.64	20.9	30.96	Cluster_05	0.967386	NA
Atxn7l1	MmuEX0007099	chr12:33148433-33148501	69	chr12:33147915,33148433-33148501,33217712	S	62.66	61.11	77	80.86	72.97	81.58	71.85	75	73.26	70.41	95.62	84.97	81.91	90.77	90.59	95	30.92	Cluster_04	0.334477	CDS_PROT
Car11	MmuEX0009119	chr7:45703713-45703878	166	chr7:45703613,45703709+45703713-45703878,45704281+45704489	S	96.67	100	87.5	100	100	100	100	100	96.23	100	90.7	100	68.75	69.49	100	100	30.88	Cluster_10	0.973288	NA
Mfsd7b	MmuEX0028834	chr1:191020436-191020562	127	chr1:191021076,191020436-191020562,191015498	S	8.11	8.29	7.26	6.47	4.41	3.38	7.8	2.2	8.57	9.24	29.58	25.3	17.65	12.64	35.48	34.09	30.88	Cluster_06	0.358008	CDS_DISR_uINC
Rif1	MmuEX0039819	chr2:52116668-52116745	78	chr2:52116394,52116668-52116745,52116835+52116842	S	71.49	75.04	70.13	72.09	54.12	45.23	70.58	65.87	79.92	78.46	70.98	74.89	81.91	79.19	59.83	58.57	30.88	Cluster_11	0.19455	CDS_PROT
Iqce	MmuEX0024421	chr5:140692794-140692928	135	chr5:140693415,140692794-140692928,140691670	S	90.15	90.99	75.58	89.05	81.62	94.07	89.54	89.95	85.93	81.76	80.66	63.02	72.03	47.4	79.2	93.19	30.85	Cluster_10	0.650437	CDS_PROT
Dzip1	MmuEX0016033	chr14:118913113-118913148	36	chr14:118915190,118913113-118913148+118913210+118913249+118913278,118912566	S	29.91	29.65	26.65	27.11	30.89	11.76	22.04	23.31	35.78	22.45	37.06	34.83	14.36	5.21	4.78	5.42	30.85	Cluster_12	0.620726	NA
Trp53inp1	MmuEX0049097	chr4:11167897-11167934	38	chr4:11165447,11167876+11167897-11167934,11169710	S	41.14	44.47	36.64	34.25	36.71	41.53	42.25	47.73	44.8	46.04	65.64	66.94	62.47	60.02	58.62	58.43	30.84	Cluster_04	0.684316	NA
Ctnnd1	MmuEX0013073	chr2:84624270-84624449	180	chr2:84650406,84624270-84624449+84624558,84622082	S	88.14	87.25	89.35	92.06	85.19	82.43	86.63	84.49	65.05	63.85	60.36	59.35	75.91	79.36	82.11	81.84	30.84	Cluster_09	0.680628	NA
Slc12a6	MmuEX0042584	chr2:112316241-112316285	45	chr2:112284805,112316241-112316285,112333383	ANN	60.58	61.68	55.06	59.55	67.73	68.57	68.24	68.53	77.84	80.41	73	72.08	83.34	92.92	77.22	82.17	30.83	Cluster_04	0.486524	NA
Prpf39	MmuEX0037327	chr12:65055434-65055533	100	chr12:65055320,65055434-65055533,65055615+65055638	S	30.15	31.83	40	37.84	35.59	34	44.25	41.49	49	51.19	59.76	58.81	30.76	26.18	26.87	31.46	30.81	Cluster_08	0.548687	CDS_DISR_uINC
Pnpla6	MmuEX0036052	chr8:3537767-3537883	117	chr8:3537520,3537767-3537883,3541291	ANN	29.96	34.83	33.85	33.18	18.71	22.9	12.32	12.18	9.63	10.42	20.91	16.55	2.62	2.89	4.07	2.77	30.77	Cluster_03	0.768874	NA
Zfp518b	MmuEX0053405	chr5:38683193-38683258	66	chr5:38684679,38683193-38683258,38682782	C1	50	29.03	37.19	26.87	12.23	5.26	16.1	15.32	26.52	23.81	26.71	25.63	38.06	40.86	34.86	31.66	30.77	Cluster_11	0.74877	UTR_5
Tcf7l2	MmuEX0046686	chr19:55755014-55755082	69	chr19:55743197,55755014-55755082,55817764	S	42.86	37.57	39.64	32.99	49.63	44.33	43.11	41.94	36.94	40.63	33.77	44.45	35.48	25.58	20.75	11.69	30.76	Cluster_12	0.865585	CDS_PROT
Baz2b	MmuEX0007719	chr2:59983782-59983970	189	chr2:60001506,59983782-59983970,59978683+59978701+59978707	S	54.09	52.88	51.95	41.71	57.22	62.76	59.87	62.53	50.6	45.21	55.06	55.18	29.03	31.86	44.81	43.78	30.75	Cluster_10	0.763298	CDS_PROT
Lacc1	MmuEX0002304	chr14:77034005-77034183	179	chr14:77034793,77034005-77034183,77033351	S	89.57	89.98	89.9	91.97	93.01	93	90.78	91.86	94.2	95.01	62.77	69.05	74.82	72.92	100	93.31	30.75	Cluster_09	0.723204	CDS_DISR_uEXC
Pvt1	MmuEX0038074	chr15:62149239-62149352	114	chr15:62107465,62149239-62149352,62175467	ANN	29.36	29.1	38.94	36.06	35.03	61.25	30.21	36.52	42.8	34.33	57.54	62.43	53.68	62.71	47.9	53.15	30.75	Cluster_04	0.361069	NA
Smg7	MmuEX0043949	chr1:152878041-152878130	90	chr1:152902509,152878041-152878130+152878177,152870787+152870791	S	25.86	29.46	28	24.62	21.34	23.24	28.9	34.27	40.2	35.37	53.78	52.24	34.68	35.82	27.91	26.13	30.72	Cluster_08	0.585562	NA
Fastkd3	MmuEX0018667	chr13:68584136-68584252	117	chr13:68582264+68582350+68582598+68582618,68584136-68584252+68584356,68585178	S	69.37	64.06	82.71	85.87	84.88	78.74	82.35	85.97	94.12	82.44	96.58	98.3	91.02	94.2	83.23	81.69	30.72	Cluster_01	0.294101	NA
Ttc3	MmuEX0049525	chr16:94408554-94408716	163	chr16:94403368,94408554-94408716,94415949	C3	65.71	65.88	67.46	66.35	80.68	79.19	78.19	80.62	76.75	65.29	73.99	77.89	60.22	65.05	47.61	50.87	30.7	Cluster_12	0.863722	CDS_DISR_uEXC
Fmr1	MmuEX0019414	chrX:68705861-68705923	63	chrX:68705380,68705861-68705923,68708042	S	44.34	46.22	41.94	38.9	53.18	56.07	55.32	52.57	54.19	51.9	72.42	69.82	58.95	61.92	58.99	59.32	30.7	Cluster_07	0.297773	CDS_PROT
Rad52	MmuEX0038531	chr6:119913899-119913988	90	chr6:119913103,119913899-119913988+119913992+119914087,119914170	C1	70.09	59.68	54.35	59.38	62.96	64.41	50.52	61.36	55.56	59.46	59.35	71.43	78.42	88.89	89.36	83.91	30.69	Cluster_06	0.660663	NA
Dedd	MmuEX0014188	chr1:171331253-171331285	33	chr1:171329526,171331253-171331285,171338252	C2	33.02	33.45	44.6	37.51	42.66	42.3	30.23	38.17	29.76	33.76	36.25	45.34	56.75	68.16	47.06	54.04	30.69	Cluster_11	0.34257	UTR_5
Prdm1	MmuEX0036934	chr10:44440659-44440787	129	chr10:44441059,44440659-44440787,44440242	S	58.14	53.85	72.31	67.21	69.23	88.89	89.66	74.68	83.67	85.71	87.65	85.71	85.71	66.34	82.82	81.95	30.68	Cluster_01	0.713591	CDS_PROT
Cacnb1	MmuEX0008835	chr11:98010627-98010646	20	chr11:98011866,98010627-98010646,98010376	C2	22.9	19.08	0	25.81	23.36	23.43	18.53	23.15	22.5	26.76	43.92	43.22	23.93	20.21	24.23	23.28	30.67	Cluster_08	0.576428	CDS_DISR_uEXC
Pctp	MmuEX0034087	chr11:89986093-89986160	68	chr11:89987196,89986093-89986160,89984756	S	51.7	50.24	51.62	42.55	63.57	64.99	65.22	70.8	70.3	67.96	73.43	65.85	80.2	75.28	63.46	80.22	30.66	Cluster_01	0.577093	CDS_PROT
Zfp551	MmuEX0053444	chr7:12418543-12418666	124	chr7:12421763+12421808,12418543-12418666,12417218	C1	28.97	16.83	32.55	23.78	26.7	31.09	31.14	24.14	26.87	29.51	42.22	51.41	45.02	42.15	49.8	57.3	30.65	Cluster_04	0.572275	CDS_PROT
Kctd2	MmuEX0025221	chr11:115429635-115429782	148	chr11:115429405,115429635-115429782,115430313	C1	18.05	17.27	6.89	6.63	34.97	28.67	9.75	11.96	6.34	5.1	4.55	1.66	2.06	0.28	0.56	1.98	30.65	Cluster_05	0.500595	CDS_DISR_uINC
Slc25a53	MmuEX0028164	chrX:137030026-137030099	74	chrX:137037888+137037930+137038166+137038200+137038224,137030026-137030099,137016335+137016339	C3	70.98	60.28	63.22	62.73	76.2	68.8	82.64	86.44	81.97	70.66	91.67	95.56	72.59	71.74	68	64.99	30.65	Cluster_08	0.439167	UTR_5
Ptprf	MmuEX0037911	chr4:118231486-118231791	306	chr4:118234959,118231486-118231791,118230888	S	100	100	100	100	100	97.96	85.66	82.14	69.67	69.05	83.46	81.37	86.8	79.62	91.43	92.66	30.64	Cluster_03	0.335079	CDS_PROT
Pkp4	MmuEX0035467	chr2:59350494-59350622	129	chr2:59348041,59350494-59350622,59352262	S	24.2	29.02	30.47	26.55	17.42	19.82	20.89	24.07	22.78	24.11	51.8	46.64	22.09	25.98	38.52	38.23	30.6	Cluster_07	0.721359	CDS_PROT
Zfp839	MmuEX0053655	chr12:110860796-110861023	228	chr12:110855872,110860796-110861023,110863964	S	46.79	40.15	50.82	39.68	49.5	50.23	34.71	37.16	24.28	26.47	22.02	20.82	20.63	18.37	17.33	21.21	30.59	Cluster_05	0.895362	CDS_PROT
Suv39h2	MmuEX0045813	chr2:3472502-3472647	146	chr2:3474703,3472502-3472647,3464926	S	34.12	40.43	48.72	27.51	50.47	49.9	53.17	56.45	70.68	65.01	62.84	69.39	61.59	57.09	62.92	61.03	30.57	Cluster_01	0.560759	CDS_DISR_uEXC
Phldb2	MmuEX0034878	chr16:45774968-45775018	51	chr16:45777713,45774944+45774968-45775018+45775087,45772275	C1	93.38	92.23	96.74	95.98	96.33	98.47	95.33	95.49	91.67	90.18	67.12	67.09	91.63	88.93	97.12	98.15	30.53	Cluster_09	0.982706	NA
Senp1	MmuEX0041653	chr15:98061950-98062027	78	chr15:98064819,98061950-98062027,98059954	S	24.49	26.26	24.83	20.95	22.87	23.74	29.53	27.41	33.91	32.76	55.33	51.51	31.32	34.53	46.41	47.08	30.53	Cluster_07	0.823024	CDS_PROT
Frmd4a	MmuEX0019625	chr2:4608004-4608070	67	chr2:4606066,4607999+4608004-4608070,4610967	S	32.38	30.29	20.68	22.61	9.58	11.04	22.3	21.24	13.53	15.6	18.78	14.77	35.98	35.36	5.39	4.98	30.48	Cluster_03	0.277838	NA
Mink1	MmuEX0029043	chr11:70608589-70608699	111	chr11:70608426,70608589-70608699,70608840	S	74.48	76.29	57.47	68.08	82.67	85.41	76.97	74.67	75.26	76.69	61.17	59.93	53.31	53.85	54.42	56.58	30.46	Cluster_05	0.532153	CDS_PROT
Slf1	MmuEX0005108	chr13:77103481-77103624	144	chr13:77104534,77103481-77103624,77101056	C1	84.42	93.22	98.3	97.51	71.77	86.47	80.53	84.56	81.94	90.9	92.96	91.55	92.91	84.84	72.98	61.97	30.44	Cluster_12	0.380658	CDS_PROT
Dennd6b	MmuEX0017849	chr15:89189437-89189517	81	chr15:89190241,89189437-89189517,89188879	S	83.43	82.76	85.56	92.28	88.02	93.97	98.32	100	86	90.04	93.05	90.47	71.6	65.86	93.3	96.48	30.43	Cluster_10	0.858141	CDS_PROT
Zcchc7	MmuEX0052839	chr4:44916184-44916312	129	chr4:44908486,44916180+44916184-44916312,44925975	C1	30.73	39.74	22.83	19.64	17.35	17.99	26.44	25.02	17.03	17.37	44.58	47.39	19.45	22.02	17.39	13.72	30.43	Cluster_08	0.724256	NA
Tars2	MmuEX0046311	chr3:95751506-95751630	125	chr3:95753007,95751506-95751630,95750765	C2	86.52	82.57	92.75	89.13	95.82	95.45	94.6	95.31	85.43	87.25	66.06	64.36	83.27	81.58	94.3	93.99	30.42	Cluster_09	0.96377	CDS_DISR_uEXC
Ganc	MmuEX0020051	chr2:120412633-120412730	98	chr2:120411543,120412546+120412633-120412730,120419358	S	5.43	8.85	5.45	4.7	2.78	3.15	5.13	4.15	22.08	10.55	19.1	19.29	33.37	33.38	16.67	10.71	30.42	Cluster_04	0.549468	NA
Ap5z1	MmuEX0008554	chr5:142476897-142477111	215	chr5:142476826,142476897-142477111,142477216	S	93.6	95.53	93.9	94.18	97.37	99.37	94.59	94.85	96.79	96.02	97.44	92.89	73.48	62.44	98.52	94.91	30.41	Cluster_10	0.974332	CDS_PROT
Slc18b1	MmuEX0000131	chr10:23805038-23805145	108	chr10:23804261,23805038-23805145+23805228,23805893	S	8.99	5.84	8.09	4.89	7.46	11.11	6.98	6.33	8.05	14.29	42.37	31.43	12.13	19.02	15.51	14.29	30.41	Cluster_07	0.669425	NA
Gk	MmuEX0022248	chrX:85706238-85706324	87	chrX:85711051,85706238-85706324,85704396	S	51.02	52.26	51.25	45.34	46.54	48.29	49.28	40.31	55.29	38	69.23	62.03	75.16	68.84	72.41	77.96	30.39	Cluster_04	0.426672	CDS_PROT
Gnas	MmuEX0021321	chr2:174336747-174336791	45	chr2:174334284,174336747-174336791,174341653	S	74.15	73.68	85.21	86.02	61.83	62.66	89.93	90.22	92.2	92.96	92.23	91.37	88.88	86.68	94.72	90.24	30.34	Cluster_04	0.307557	CDS_PROT
Pcyt2	MmuEX0034099	chr11:120613030-120613083	54	chr11:120613379,120612846+120613030-120613083,120612601	S	57.89	60.93	53.82	57.94	74.06	73.86	83.08	75.99	69.93	68.06	57.45	51.12	53.76	44.61	57.22	54.12	30.34	Cluster_10	0.275479	NA
Opa1	MmuEX0033097	chr16:29597619-29597696	78	chr16:29589748,29597586+29597619-29597696,29602212	S	36.44	33.02	35.74	34.69	36.62	34.88	40.93	38.19	43.35	45.07	62.47	64.66	55.71	60.7	65.91	64.18	30.32	Cluster_04	0.930217	NA
Bptf	MmuEX0008152	chr11:107044492-107044665	174	chr11:107047000,107044492-107044665,107043722+107043825	S	25.78	29.32	26.79	26.37	34.01	35.85	34.3	31.42	29.1	32.17	52.17	47.46	19.31	19.67	39.75	37.46	30.32	Cluster_08	0.303515	CDS_PROT
Lbr	MmuEX0026202	chr1:181840500-181840610	111	chr1:181841283,181840500-181840610,181839802	C3	66.47	66.77	58.4	58.69	49.09	57.95	58.86	48.93	47.12	51.59	77.09	77.86	56.88	56.94	60.36	33.95	30.31	Cluster_08	0.607419	UTR_5
Cspp1	MmuEX0012961	chr1:10059824-10059847	24	chr1:10058823,10059824-10059847,10064333	S	42.81	31.82	37.6	29.17	22.54	11.89	19.2	22.56	24.63	15.64	25.98	31.55	16.78	18.82	6.08	7.96	30.29	Cluster_03	0.779153	CDS_PROT
Ash1l	MmuEX0006415	chr3:89068035-89068131	97	chr3:89067241,89068035-89068131,89068987	S	30.5	30.04	13.53	13.34	2.51	2.86	0.55	0.32	0	0	0	0	0	0	0	0	30.27	Cluster_03	0.917486	CDS_uncertain
Brf1	MmuEX6083247	chr12:112983027-112983056	30	chr12:112987905+112987917+112988007,112983027-112983056,112979757	C3	65.59	69.49	61.65	61.97	58.61	56.7	65	63.91	74.32	70.7	89.39	86.45	68.26	77.19	67.51	61.74	30.26	Cluster_08	0.444462	NA
Rwdd2b	MmuEX0040810	chr16:87437294-87437514	221	chr16:87440187+87440282+87440437,87437294-87437514,87436935	C3	65.1	68.57	80.8	76.15	82.53	90.48	81.48	85.58	87.76	78.18	88.8	75.65	83.52	85.9	98.36	95.8	30.25	Cluster_01	0.717735	CDS_PROT
Zfp740	MmuEX0053594	chr15:102208753-102208876	124	chr15:102208361+102208365,102208753-102208876+102208908,102209155	S	81.76	81.38	83.55	79.41	93.03	90.67	84.44	88.37	72.13	73.22	64.31	62.34	65.71	57.58	93.15	90	30.21	Cluster_09	0.488558	NA
Trpt1	MmuEX0049197	chr19:6997954-6998102	149	chr19:6996777,6997933+6997954-6998102,6998192	S	73.24	71.24	71.93	76.25	80.58	92.21	75.44	80.53	70.76	75.76	80.25	80.06	60	52.38	74.19	76.79	30.2	Cluster_10	0.90507	NA
Col4a3bp	MmuEX0012287	chr13:96616994-96617071	78	chr13:96616549,96616994-96617071,96624695	S	25.57	23.48	25.28	23.68	33.64	28.67	23.72	25.7	22.84	27	28.47	33.12	50.56	58.79	48.91	47.79	30.19	Cluster_06	0.426188	CDS_PROT
Ttc23	MmuEX0049470	chr7:67662327-67662526	200	chr7:67647845,67662327-67662526,67667163	C2	75.19	66.7	68.11	67.93	57.48	65.82	59.81	57.86	64.02	60.62	84.38	87.69	77.26	70.81	86.72	91.33	30.19	Cluster_07	0.331011	CDS_PROT
Mettl8	MmuEX0028769	chr2:70976074-70976137	64	chr2:70980377,70976074-70976137,70973392	S	64.64	66.33	71.62	84.75	80.92	87.35	90.63	91.89	89.36	92.64	90.07	92.13	92.77	98.54	93.87	95.71	30.18	Cluster_01	0.871508	CDS_DISR_uEXC
Zbtb25	MmuEX0052663	chr12:76357060-76357285	226	chr12:76369000+76369334+76369338+76369440,76357060-76357285,76356068	C1	25.49	28.81	28.74	21.5	40.74	32.39	43.4	45.45	22.73	20.83	28	21.05	31.51	28.12	15.32	13.18	30.17	Cluster_12	0.322694	UTR_5
Pfkp	MmuEX6057051	chr13:6597859-6598011	153	chr13:6598739,6597859-6598011+6598141,6588653	C3	99.2	99.07	98.82	98.9	99.86	99.71	99.68	99.34	96.1	96.43	68.69	70.58	86.47	80.41	91.53	91.48	30.15	Cluster_09	0.853522	NA
Mbtps2	MmuEX0028154	chrX:157593725-157593873	149	chrX:157598496,157593725-157593873,157591555	S	67.67	69.35	75.81	68.42	63.29	67.18	72.04	76.52	66.54	65.27	88.19	86.38	55.67	61.09	56.55	57.72	30.15	Cluster_08	0.588435	CDS_DISR_uEXC
Zfp219	MmuEX0053096	chr14:52009970-52010058	89	chr14:52020523,52009970-52010058,52009662	C2	82.32	83.43	84.88	88.85	62.71	71	55.23	58.23	58.64	59.51	64.42	62.08	69.07	68.72	59.53	61.26	30.13	Cluster_03	0.809936	CDS_PROT
Kif24	MmuEX0025555	chr4:41429267-41429411	145	chr4:41464710,41429267-41429411,41428982	S	16.5	11.81	15.62	20	20.59	14.29	12.28	21.57	9.52	5.26	55.56	18.75	35.78	22.21	38.32	36.67	30.11	Cluster_04	0.276339	UTR_5
Tra2a	MmuEX0048668	chr6:49253030-49253108	79	chr6:49263838,49252797+49252803+49252808+49253030-49253108,49252515	C3	32.24	34.75	17.27	18.6	7.1	9.25	8.76	9.01	13.53	12.97	39.02	37.52	19.53	20.13	20.84	20.12	30.09	Cluster_08	0.336382	NA
Ankrd11	MmuEX0005001	chr8:122900602-122900698	97	chr8:122908668,122900602-122900698+122900887,122900144+122900149+122900183	S	21.15	22.86	22.93	20.84	14.46	12.85	21.77	21.96	20.95	17.23	33.06	26.74	26.99	23.55	46.02	41.44	30.07	Cluster_06	0.724901	NA
Rsrc2	MmuEX0040661	chr5:123742779-123742856	78	chr5:123743638,123742779-123742856,123740862+123740884	S	44.38	44.69	37	29.98	21.51	22.67	25.67	27.04	20.33	19.28	43.84	43.01	45.51	54.2	20.75	21.3	30.06	Cluster_11	0.38217	NA
Lcorl	MmuEX0026239	chr5:45776420-45776499	80	chr5:45795293,45776420-45776499,45775491+45775521	S	72.03	85.14	80.45	93.55	62.98	67.79	84.53	80.72	74.96	72.51	93.72	97.16	89.27	82.67	87.2	81.11	30.05	Cluster_07	0.363854	CDS_DISR_uEXC
Picalm	MmuEX0035018	chr7:90194273-90194296	24	chr7:90191753,90194273-90194296,90195655	S	27.82	27.78	33.72	31.9	11.11	10.13	16.52	16.86	19.19	20.95	31.34	32.43	17.27	12.29	2.34	3.24	30.02	Cluster_03	0.328259	CDS_PROT
Sarnp	MmuEX0040994	chr10:128851738-128851866	129	chr10:128851182,128851738-128851866,128852091	C3	11.11	13.21	6.33	12.73	7.53	2.19	6.09	11.11	5.79	5.56	33.89	35.85	11.99	9.86	5.4	9.57	30.01	Cluster_08	0.890217	CDS_PROT
Fbxl19	MmuEX0018784	chr7:127750148-127750366	219	chr7:127750067,127750148-127750366,127750865	S	84.07	84.87	91.1	86.88	93.58	95.58	90.79	91.53	86.78	88.15	84.62	82.72	63.6	65.54	81.3	81.69	30.01	Cluster_10	0.877356	CDS_PROT
Cep63	MmuEX0010999	chr9:102621696-102621728	33	chr9:102623556,102621696-102621728,102619760	C2	36.68	33.86	20.42	24.46	37.22	36.93	37.15	53.32	20.5	15.75	45.26	29.11	19.16	13.86	11.89	18.56	30.01	Cluster_12	0.292394	CDS_PROT
Ncapg2	MmuEX0031077	chr12:116405714-116405877	164	chr12:116405461+116405491,116405702+116405714-116405877,116407198	S	79.8	80	83.1	79.75	79.03	78.89	76.56	79.91	69.87	62.29	60	63.64	58.36	56.99	52.08	50.77	30	Cluster_05	0.977209	NA
Swi5	MmuEX7000861	chr2:32280227-32280510	284	chr2:32280709,32280227-32280510,32279633	ANN	89.83	95.23	91.27	90.75	94.78	95.79	94.64	93.28	91.32	100	100	88.14	95.47	81.48	69.03	62.32	29.99	Cluster_12	0.970937	NA
Senp6	MmuEX0041676	chr9:80089849-80089906	58	chr9:80067572,80089849-80089906,80092267	C2	73.54	71.96	72.56	72.58	60.41	61.57	66.89	71.77	68.28	68.21	91.5	90.46	76.96	70.56	65.02	65.74	29.99	Cluster_08	0.737879	CDS_DISR_uEXC
Stx16	MmuEX0045569	chr2:174092413-174092567	155	chr2:174091622,174092402+174092413-174092567+174092598+174092787,174093434	S	61.03	58.63	67.73	69.07	56.19	49.83	71.15	69.87	73.36	70.03	79.01	76.42	74.41	70.42	81.46	84.52	29.98	Cluster_04	0.481283	NA
Cdc42bpa	MmuEX0010394	chr1:180024645-180024802	158	chr1:179999453,180024645-180024802,180031505	S	2.41	1.52	1.28	1.18	4.76	1.1	1.52	2.19	9.09	11.21	14.29	20.72	7.41	22.41	33.74	28.65	29.97	Cluster_06	0.555925	CDS_DISR_uINC
Zscan25	MmuEX0053380	chr5:145286308-145286509	202	chr5:145283780+145283784+145283813,145286308-145286509,145287308	S	68.37	65.59	79.45	81.1	96.36	91.17	82.26	85.77	86.51	84.96	90.27	91.5	89.85	88.64	95.88	97.99	29.96	Cluster_01	0.865707	CDS_PROT
Snrnp48	MmuEX0044151	chr13:38214605-38214612	8	chr13:38211141,38214605-38214612,38216325	MIC	29.2	29.51	32.36	25.25	25.06	22.16	21.5	19.85	28.98	25.28	19.07	21.62	50.72	49.84	44.71	35.19	29.94	Cluster_11	0.523861	NA
Dmpk	MmuEX0014889	chr7:19087494-19087700	207	chr7:19087333,19087494-19087700,19088001	S	94.28	94.52	95.14	94.07	96.67	92.92	92.52	96.43	87.72	83.78	88.65	90.83	72.6	59.66	93.51	98.61	29.93	Cluster_10	0.918754	CDS_PROT
Sec16a	MmuEX0041450	chr2:26413679-26413738	60	chr2:26414371,26413679-26413738,26412913	S	18.78	20.43	21.42	23.9	14.26	10.96	28.7	24.67	29.18	27.02	43.5	41.58	25.94	17.55	29.24	33.84	29.93	Cluster_07	0.687149	CDS_PROT
Ccdc28a	MmuEX1005991	chr10:18217333-18218392	1060	chr10:18219488,18217333-18218392,18216282	S	47.97	42.86	51.65	43.75	23.33	27.56	30.29	32.57	26.19	25	55.2	55.56	29.79	28.81	48.84	30.67	29.93	Cluster_08	0.316521	CDS_DISR_uINC
Cep164	MmuEX0010919	chr9:45785778-45785921	144	chr9:45787426,45785778-45785921+45785945,45779836+45779857	C2	62.81	63.3	60.61	59.45	53.65	54.87	59.57	54.02	46.67	40.12	68.87	52.41	52.26	62.38	72.22	74.4	29.92	Cluster_06	0.346976	NA
Polr3gl	MmuEX0036329	chr3:96582088-96582255	168	chr3:96594084,96582088-96582255,96581739+96581773	S	74	74.11	77.09	75.36	81.72	89.57	80.99	79.18	70.83	74.36	80.52	81.92	65.71	71.74	56.73	54.74	29.91	Cluster_12	0.827067	CDS_PROT
Fam149b	MmuEX0018001	chr14:20359755-20359916	162	chr14:20358140,20359755-20359916,20363263	C1	67.14	69.15	73.92	75.7	75.49	66.69	70.06	74.59	70.01	65.77	83.5	91.14	52.15	62.66	57.21	57.85	29.91	Cluster_08	0.393961	CDS_PROT
Synrg	MmuEX0046011	chr11:84039660-84039691	32	chr11:84039321,84039660-84039691,84040797	S	38.12	34.82	29.31	32.35	22.21	30.44	16.5	24.14	19.34	17.28	32.68	28.24	11.87	10.68	6.76	6.38	29.9	Cluster_03	0.472141	CDS_DISR_uINC
Cdk11b	MmuEX0010537	chr4:155625185-155625339	155	chr4:155625099,155625185-155625339,155625531	C3	23.25	21.28	17.51	16.87	40.8	39.66	31.96	29.71	20.34	20.62	10.5	10.17	12.49	11.31	11.99	12.2	29.89	Cluster_05	0.479566	UTR_5
Bcor	MmuEX0007882	chrX:12055639-12055692	54	chrX:12056344,12055639-12055692,12055155	S	67.38	67.29	68.44	75.42	58.2	51.93	68.84	69.42	75.27	74.63	84.29	85.6	81.97	80.72	81.12	86.21	29.88	Cluster_04	0.545098	CDS_PROT
Fam219b	MmuEX0000949	chr9:57539246-57539294	49	chr9:57538888,57539246-57539294,57540655	S	49.17	43.12	54.51	59.82	46.21	46.26	62.44	65.96	58.79	62.21	64.99	69.28	41.04	38.56	33.33	41.18	29.88	Cluster_12	0.466638	CDS_DISR_uEXC
Gnb1l	MmuEX0021333	chr16:18544115-18544273	159	chr16:18499140,18544111+18544115-18544273,18548093	C2	70.88	69.75	86.48	59.56	77.47	76.58	71.09	79.07	64.84	57.07	74.93	76.47	66.44	65.46	92.35	89.32	29.88	Cluster_06	0.352581	NA
Pomgnt2	MmuEX0008635	chr9:121984100-121984156	57	chr9:121995876,121984100-121984156,121983823	C1	29.29	27.47	37.5	27.41	17.92	18.88	29.19	24.2	30.73	26.87	35.71	46.03	32.43	30.67	56.1	40.43	29.87	Cluster_06	0.32058	UTR_5
Adprm	MmuEX0000837	chr11:67051681-67051778	98	chr11:67052123+67052407+67052535,67051681-67051778+67051914,67042107	S	57.94	65.18	57.22	51.78	73.41	67.25	70.37	62.14	59.26	59.24	77.42	75.44	73.55	68.91	84.57	84.14	29.85	Cluster_06	0.408497	NA
Zdhhc1	MmuEX0052869	chr8:105476614-105476738	125	chr8:105477017,105476614-105476738,105476529	S	70.1	78.49	74.48	76.9	81.82	85.86	86.05	89.83	88.57	81.82	67.74	78.95	53.85	62.32	56.25	63.64	29.85	Cluster_05	0.34238	CDS_DISR_uEXC
Gtf2ird1	MmuEX1014323	chr5:134456112-134456227	116	chr5:134456509+134456516,134456112-134456227,134417181	S	9.72	8.7	9.18	6.73	5.73	0.68	13.59	6.99	9.51	12.39	12.8	18.22	21.44	19.85	33.28	32.76	29.81	Cluster_06	0.831642	UTR_5
Sra1	MmuEX0005540	chr18:36678550-36678713	164	chr18:36678925+36678997,36678550-36678713,36677505	C2	92.94	94.05	97.52	92.98	97.01	98.81	95.58	96.92	88.73	85.64	89.02	91.72	86.55	91.26	67.78	68.42	29.81	Cluster_12	0.700933	CDS_uncertain
Meaf6	MmuEX0028433	chr4:125107652-125107709	58	chr4:125107546,125107652-125107709,125108323	C3	35.05	33.26	44.61	41.63	31.72	39.8	42.68	44.42	34.42	30.25	47.41	50.94	17	21.71	23.79	28.36	29.81	Cluster_10	0.290181	CDS_DISR_uINC
P4ha1	MmuEX0033403	chr10:59354340-59354410	71	chr10:59352259,59354340-59354410,59361861	C3	31.79	30.88	34.01	36.4	38.78	37.78	32.36	29.89	26.87	26.49	8.25	8.71	23.52	17.46	23.03	23.4	29.8	Cluster_09	0.801497	NA
Zkscan8	MmuEX0053077	chr13:21522224-21522315	92	chr13:21525138,21522224-21522315,21520962+21521345	C2	79.43	73.46	76.61	82.83	73.02	76.19	81.12	74.73	61.27	74.53	86.2	77.13	93.04	100	96.7	98.67	29.79	Cluster_06	0.507262	CDS_DISR_uEXC
Cenpl	MmuEX0010832	chr1:161079868-161080010	143	chr1:161078480,161079868-161080010,161082908	S	36.72	35.79	35.29	33.14	21.29	21.94	21.51	17.65	13.32	13.37	6.54	6.43	12.11	8.65	9.45	9.47	29.77	Cluster_03	0.767287	CDS_DISR_uINC
Csnk1e	MmuEX1007643	chr15:79440083-79440253	171	chr15:79455490,79440083-79440253,79438855+79438859	S	35.9	25	7.87	9.28	14.75	17.39	8.2	17.39	0.36	1.04	1.19	0.73	5.06	6.02	5.13	4.85	29.75	Cluster_03	0.446991	UTR_5
Larp4b	MmuEX0054152	chr13:9158646-9158802	157	chr13:9158229,9158551+9158646-9158802,9164675	S	60.47	56	67.12	71.17	83.99	81.45	71.99	74.3	67.68	65.05	59.84	61.84	56.15	49.84	78	77.94	29.72	Cluster_10	0.361475	NA
Tmem8b	MmuEX0048127	chr4:43681149-43681314	166	chr4:43680792,43681046+43681149-43681314,43681959	S	75	78.26	58.33	44.14	66.04	95.83	72.73	71.76	51.16	63.08	75.86	79.89	67.74	66.1	71.01	84	29.71	Cluster_02	0.199296	NA
Dram2	MmuEX0015687	chr3:106571611-106571693	83	chr3:106570854+106570870,106571611-106571693,106572973	S	77.97	81.5	84.52	79.65	66.39	67.33	80.95	78.7	84.73	83.25	95.73	97.32	86.03	86.44	94.12	98.25	29.67	Cluster_07	0.520128	CDS_DISR_uEXC
Porcn	MmuEX0036392	chrX:8201444-8201569	126	chrX:8205565,8201444-8201569,8201276	C3	66.65	71.42	66.26	80.65	95.52	97.8	98.53	97.04	98.48	98.85	99.01	97.81	95.17	96.17	94.22	96.56	29.63	Cluster_01	0.799208	CDS_PROT
Rnf135	MmuEX0040024	chr11:80193886-80194048	163	chr11:80189367,80193886-80194048,80196873	S	45.45	61.36	56.92	58.68	73.25	71.6	76.47	65.68	70.94	80.17	87.83	78.18	69.84	73.47	81.4	82.39	29.59	Cluster_01	0.825129	CDS_DISR_uEXC
Idh1	MmuEX0023578	chr1:65181628-65181698	71	chr1:65186209+65186305,65181628-65181698,65175368	C1	57.14	46.53	38.84	44.78	34.85	42.19	38.36	39.39	23.68	20.88	40.85	37.5	34.55	17.92	30.4	28.7	29.56	Cluster_03	0.656499	UTR_5
Pnpla7	MmuEX0036069	chr2:24978126-24978221	96	chr2:24976217+24976313,24978126-24978221,24980034	C1	3.23	4	5.06	5.97	7.65	5.32	7.48	5.12	15.49	12.15	28.21	38.1	25.93	20	14.29	15.66	29.54	Cluster_07	0.59824	UTR_5
Zfp691	MmuEX1028618	chr4:119173663-119173761	99	chr4:119174138,119173663-119173761,119171042	C1	19.15	35.69	47.53	40.78	24.68	24.6	22.09	19.13	14.81	31.46	11.47	25.04	29.49	18.98	14.29	14.96	29.54	Cluster_03	0.476341	UTR_5
Msl3	MmuEX1017655	chrX:168656682-168656735	54	chrX:168656963,168656682-168656735,168654968	S	4.38	4.89	3.6	2.91	3.81	4.72	7.5	4.19	7.89	8.77	32.93	32.63	8.4	10.2	10.45	3.53	29.53	Cluster_08	0.774447	CDS_PROT
Zc3h4	MmuEX0052754	chr7:16432774-16433022	249	chr7:16429910,16432774-16433022,16434021	S	27.3	27.3	26.94	29.13	22.85	23.73	25.76	25.88	41.59	35.39	50.11	53.54	23.86	20.79	29.54	35.44	29.51	Cluster_08	0.653397	CDS_PROT
Atxn7l2	MmuEX0007109	chr3:108208917-108209095	179	chr3:108210345,108208917-108209095,108208505	S	16.18	15.34	25.71	33.33	28	21.43	29.03	39.73	42.86	31.74	50	40.54	19.5	24.26	38.58	28.95	29.51	Cluster_02	0.261854	UTR_5
Apbb2	MmuEX1004073	chr5:66323602-66323607	6	chr5:66337426+66337466+66362711+66362714+66362717+66362718,66323602-66323607,66313429	MIC	8.1	9.62	10.85	9.49	17.23	17.28	21.69	21.46	27.6	26.52	34.3	26.38	3.6	2.15	0.85	0.84	29.5	Cluster_12	0.444234	NA
Cd47	MmuEX0010236	chr16:49908703-49908735	33	chr16:49908078,49908703-49908735,49910869+49910874	C3	4.78	4.49	4.58	4.05	2.42	2.13	6.58	6.93	6.77	6.46	6.13	7.59	9.33	10.82	33.63	29.86	29.48	Cluster_06	0.924281	CDS_PROT
Rfng	MmuEX0039510	chr11:120782629-120782717	89	chr11:120783007,120782629-120782717,120782548	S	83.7	78.27	86.82	83.13	91.31	95.19	86.42	90.35	82.62	87.65	77.63	80.71	66.48	61.07	75.76	71.64	29.47	Cluster_10	0.468956	CDS_DISR_uEXC
Wiz	MmuEX0052196	chr17:32360038-32360427	390	chr17:32361461,32360038-32360427+32360757,32359494	S	68.37	63.07	58.75	65.67	65.52	65.26	66.83	69.23	67.25	65.65	38.4	38.79	52.55	44.89	58.79	51.88	29.44	Cluster_09	0.601821	NA
Trnau1ap	MmuEX0049065	chr4:132328469-132328566	98	chr4:132329353+132329471,132328469-132328566,132326045	C1	81.56	73.47	70.81	72.64	61.39	61.12	78.63	72.22	79.01	72.47	91.52	89.84	72.71	75.84	75.81	75.66	29.43	Cluster_07	0.444705	CDS_DISR_uEXC
Iqce	MmuEX0024419	chr5:140675078-140675248	171	chr5:140677416,140675078-140675248,140674360	S	91.52	88.41	84.73	80.07	90.42	93.08	84.84	84.02	86.14	83.4	81.11	84.05	65.68	59.02	77.2	79.64	29.4	Cluster_10	0.760325	CDS_PROT
Edrf1	MmuEX0001192	chr7:133646990-133647091	102	chr7:133644149,133646990-133647091,133647345	S	64.21	60.75	79.52	76.3	92.86	85.1	83.95	81.73	78.26	81.46	79.26	82.61	79.08	86.47	92.55	91.22	29.4	Cluster_01	0.707466	CDS_PROT
Mia3	MmuEX1017214	chr1:183329586-183329657	72	chr1:183329746,183329586-183329657,183328345	S	10.69	9.7	9.94	8.57	4.23	3.38	7.55	9.41	15.86	16.33	34.07	32.33	12.06	12.95	11.86	13.96	29.39	Cluster_08	0.485798	CDS_PROT
Ppm1b	MmuEX0036621	chr17:85023032-85023079	48	chr17:85005566,85023032-85023079,85023696	S	54.55	35.9	64.71	40.43	18.92	33.33	48.05	52.73	52.17	58.82	53.03	51.27	43.51	38.74	43.21	39.22	29.38	Cluster_08	0.201088	CDS_PROT
Zfp644	MmuEX0053517	chr5:106690730-106690873	144	chr5:106695643,106690671+106690730-106690873+106690877,106666845	C2	57.21	56.44	69.07	57.36	37.05	30.65	57.12	56.74	51.19	48.75	34.71	50.47	65.59	48.79	58.42	44.3	29.36	Cluster_11	0.320896	NA
Rbm25	MmuEX0039097	chr12:83639128-83639191	64	chr12:83632417,83639128-83639191+83639375,83642629	C1	9.61	9.84	10.74	9.14	11.42	13.55	17.11	16.92	13.97	13.64	38.7	39.34	12.33	16.15	8.85	10.67	29.3	Cluster_08	0.87961	NA
Gprasp1	MmuEX0021751	chrX:135750536-135750586	51	chrX:135748782,135750536-135750586,135751202	C3	9.48	9.69	8.5	9.84	10.84	12.62	9.7	9.44	7.3	8.95	40.11	33.72	5.52	9.7	14.3	16.33	29.3	Cluster_08	0.741656	UTR_5
Pigv	MmuEX6096667	chr4:133665686-133665779	94	chr4:133669738,133665674+133665686-133665779,133662739+133662791	C2	44.06	55.38	53.12	50.91	52.45	44.12	39.76	35.48	38.1	45.32	22.27	23.19	37.8	40.35	38.27	34.63	29.29	Cluster_09	0.603455	NA
Zfp948	MmuEX1028713	chr17:21568538-21568658	121	chr17:21567245,21568538-21568658,21569016+21569049+21569067	S	33.33	30.43	6.06	7.89	14.29	17.95	32.31	25.58	31.25	14.29	21.9	25.66	2.26	2.94	3.09	3.03	29.28	Cluster_12	0.375162	UTR_5
Mkks	MmuEX1017337	chr2:136891043-136891150	108	chr2:136891267+136891279,136891043-136891150,136885700	S	45.24	45.78	49.43	54.47	77.78	71.75	71.43	73.65	72.73	69.32	63.91	62.64	64.56	61.1	57.37	57.88	29.26	Cluster_02	0.386107	UTR_5
Mis12	MmuEX1017324	chr11:71020006-71020189	184	chr11:71019723+71019978,71020006-71020189+71020545,71024550+71024558	S	70.57	74.09	78	82.2	91.38	88.41	84.31	86.39	73.81	75.38	73.37	72.91	61.1	60.18	68.32	71.37	29.25	Cluster_10	0.39554	NA
Sipa1l3	MmuEX0042439	chr7:29331948-29332043	96	chr7:29332225,29331948-29332043,29331541+29331544	S	6.55	8.44	4.72	5.19	20.83	20.34	13.93	14.61	25.93	22.73	28.44	31.73	5.66	1.72	0.92	0.79	29.24	Cluster_12	0.302493	CDS_PROT
Ccnl2	MmuEX0010080	chr4:155818587-155818664	78	chr4:155817987,155818539+155818544+155818587-155818664+155818749,155820329	S	55.82	56.99	57.67	54.74	57.07	55.07	54.74	56.56	29.14	30.6	59.57	58.64	34.17	35.96	53.78	53.37	29.24	Cluster_10	0.299633	NA
Tada3	MmuEX0046154	chr6:113376892-113376945	54	chr6:113377312+113377316,113376892-113376945,113376064	S	29.81	32.85	34.83	38.38	46.25	45.59	43.72	36.66	29.16	26.71	32.44	31.95	18.98	20.85	17.43	16	29.21	Cluster_05	0.684795	CDS_PROT
N4bp2	MmuEX0030695	chr5:65786219-65786361	143	chr5:65775663,65786010+65786106+65786219-65786361,65790018	C3	81.56	81.08	75.14	75.81	84.94	77.57	81.78	78.46	69.64	64.24	63.08	60.28	64.03	59.16	50.2	54.04	29.2	Cluster_05	0.951298	NA
Ddb2	MmuEX0013997	chr2:91218744-91218889	146	chr2:91234108,91218744-91218889,91217406	C1	61.39	70.39	70.11	61.36	72.85	67.01	75.93	73.04	81.9	81.18	93.48	95.63	79.46	84.29	67.79	62.96	29.18	Cluster_08	0.38969	CDS_DISR_uEXC
Slc39a14	MmuEX0043290	chr14:70313601-70313770	170	chr14:70316438,70313601-70313770,70310975	C3	97.94	97.74	97.12	96.98	96.85	95.33	95.95	97.08	88.8	84.35	82.34	84.1	72.13	67.58	76.46	60.96	29.13	Cluster_05	0.962886	NA
Kifc3	MmuEX0025637	chr8:95126526-95126707	182	chr8:95134717,95126526-95126707,95110759	C2	67.01	51.05	49.14	51.22	58.7	53.45	54.1	54.1	42.4	54.84	37.3	40.66	58.9	52.17	66.99	69.23	29.13	Cluster_09	0.466082	CDS_uncertain
Nr2c2	MmuEX0032272	chr6:92105282-92105365	84	chr6:92091742,92105282-92105365,92138987	C1	54.96	54.56	51.65	48.04	65.03	54.91	55.92	59.44	39.6	46.62	28.96	32.76	45	51.64	61.12	48.9	29.11	Cluster_09	0.944652	CDS_PROT
Dmpk	MmuEX0014888	chr7:19086893-19087041	149	chr7:19086584,19086893-19087041,19087240	S	96.73	95.73	95.58	96.08	98.5	95.71	98.13	93.82	88.99	95.55	84.06	83.56	73.36	62.7	84.04	83.26	29.07	Cluster_05	0.479581	CDS_DISR_uEXC
Entpd5	MmuEX0016924	chr12:84399340-84399412	73	chr12:84405406,84399340-84399412,84396764+84396958	S	61.81	58.64	60.61	67.65	62.72	63.43	49.51	60	75.61	56.04	76.47	91.11	65.22	65.85	78.26	74.42	29.04	Cluster_07	0.66418	UTR_5
Ptprv	MmuEX1021263	chr1:135109286-135109449	164	chr1:135109563,135109286-135109449,135109054	S	98.31	92.3	88.49	91.71	95.01	97.41	93.88	93.39	91.96	90.18	82.98	93.3	77.55	79.71	67.26	67.08	29.04	Cluster_12	0.624344	ncRNA
N6amt1	MmuEX0030710	chr16:87366139-87366280	142	chr16:87362603,87366139-87366280,87367465	S	63.87	72.34	70.73	78.77	69.29	79.9	76.71	78.32	74.15	76.87	82.78	81.18	57.89	60.81	88.46	88.3	29.03	Cluster_02	0.329833	CDS_PROT
Zfp644	MmuEX0053519	chr5:106679692-106679743	52	chr5:106681904,106679680+106679692-106679743,106666845	C3	24.94	34.87	27.93	28.23	18.25	15.05	36.67	26.04	28.89	29.12	36.34	30.88	43.13	48.22	18.74	17.54	29.02	Cluster_11	0.232517	NA
Usp34	MmuEX0050974	chr11:23362577-23362612	36	chr11:23361716,23362577-23362612,23363058	S	4.95	6.13	5.4	11.1	4.05	3.33	3.63	4.26	8.66	12.76	33.06	32.34	16.64	19.44	17.44	20.62	29.01	Cluster_07	0.886897	CDS_PROT
Kansl3	MmuEX0001341	chr1:36347217-36347294	78	chr1:36348525,36347217-36347294,36346029	S	30.06	33.05	21.33	24.24	24.41	21.84	25.08	28.16	13.13	11.78	13.9	16.21	6.17	5.73	2.65	2.43	29.01	Cluster_05	0.839312	CDS_PROT
Aak1	MmuEX0002869	chr6:86959038-86959274	237	chr6:86956572,86959032+86959038-86959274,86963993+86963996	S	75.72	77.99	72.13	73.95	72.78	71.97	72.84	73.98	65.64	70.33	65.77	72.09	67.44	65.3	93.63	97.14	29.01	Cluster_06	0.487357	NA
Dctn2	MmuEX0013953	chr10:127272442-127272444	3	chr10:127267482,127272439+127272442-127272444,127274714	MIC	22.97	24.62	18.74	19.15	15.82	14.91	33.13	32.68	17.89	17.04	14.56	14.26	11.42	15.47	4.11	3.72	28.99	Cluster_05	0.364698	NA
Spata7	MmuEX0044577	chr12:98633990-98634151	162	chr12:98632037,98633990-98634151,98637566+98637572	C3	18.6	34.33	18.64	14.89	11.11	16.67	17.86	28.57	19.44	18.52	29.87	28.09	17.88	13.39	0	0	28.98	Cluster_12	0.727765	NA
Map7d1	MmuEX0029930	chr4:126238522-126238632	111	chr4:126240023+126240032,126238522-126238632,126237278	S	32.26	37.2	36.65	33.12	23.4	21.31	29.36	29.48	38.14	41.02	51	51.64	40.66	47.32	45.95	37.86	28.97	Cluster_07	0.640694	CDS_PROT
Atg2a	MmuEX0006637	chr19:6255101-6255265	165	chr19:6254666,6255101-6255265+6255271,6255409	S	89.63	95.86	95.06	92.52	95.48	96.92	91.77	94.41	91.97	89.67	88.67	87.12	65.66	70.23	95.95	97.82	28.94	Cluster_10	0.932683	NA
Phactr2	MmuEX0034669	chr10:13255310-13255321	12	chr10:13261766,13255310-13255321,13253879	C1	32.96	39.65	40.75	32.32	22.49	30.61	29.37	22.26	20.82	26.98	36.49	29.95	44.77	60.9	38.62	42.62	28.94	Cluster_11	0.830934	CDS_PROT
Rapgef2	MmuEX1022084	chr3:79169739-79169756	18	chr3:79172908,79169739-79169756,79154389	C3	25.65	28.2	25.53	27.87	41.63	50.37	22.98	26.68	18.49	15.67	29.03	34.16	41.13	42.32	34.63	31.75	28.92	Cluster_11	0.178378	CDS_PROT
2410004B18Rik	MmuEX0000998	chr3:145938543-145938669	127	chr3:145938328,145938543-145938669,145938898	S	44.44	41.78	41.55	39.22	29.29	26.83	36.47	32.48	30.41	27.27	46.54	47.96	20.89	15.81	27.21	26.16	28.9	Cluster_08	0.265317	CDS_DISR_uINC
Slc9a5	MmuEX0043618	chr8:105363940-105364006	67	chr8:105363433,105363937+105363940-105364006,105364682	S	67.53	67.7	69.28	75.5	75.1	60.73	71.22	85.28	88.02	91.02	97.02	95.97	73.61	87.1	77.81	79.91	28.88	Cluster_07	0.442327	NA
Fut10	MmuEX0019759	chr8:31225806-31225901	96	chr8:31201504,31225802+31225806-31225901,31235595	C1	19.5	25	8.05	5.6	14.43	23.66	19.05	13.76	6.67	8.86	18.52	19.48	13.73	10.81	39.62	31.78	28.87	Cluster_06	0.45458	NA
Sfi1	MmuEX0041916	chr11:3135283-3135542	260	chr11:3135654,3135283-3135542,3134730	C3	85.62	90.54	90.71	97.49	89	93.16	91.62	91.21	85.08	93.34	90.72	87.23	74.48	60.28	95.66	96.82	28.86	Cluster_10	0.907875	NA
Crtc2	MmuEX0012798	chr3:90259154-90259222	69	chr3:90258526,90259154-90259222,90259386	S	85.3	80.73	81.86	75.66	90.15	86	84.17	86.08	78.63	80	78.69	73.97	62.26	56.18	74.47	75.15	28.86	Cluster_10	0.793956	CDS_PROT
Zfp644	MmuEX0053520	chr5:106634831-106635436	606	chr5:106635610,106634831-106635436,106619642	S	54.06	65.64	63.58	63.38	63.07	62.22	68.2	64.5	81.51	76.52	89.29	88.12	76.38	74.09	75.51	68.84	28.86	Cluster_07	0.537135	CDS_PROT
Proser3	MmuEX0007518	chr7:30550758-30550834	77	chr7:30552208,30550758-30550834,30549703	S	63	67.49	59.93	51.91	55.38	56.16	56.37	58.42	58.37	60.91	32.78	40.02	32.93	46.07	46.5	39.77	28.85	Cluster_05	0.548893	UTR_5
Als2cl	MmuEX0004751	chr9:110889105-110889301	197	chr9:110888752,110889105-110889301,110889707	S	81.2	79.64	100	100	93.55	100	97.78	98.77	96.45	98.78	85.2	87.37	76.33	65.99	85.56	92.51	28.84	Cluster_10	0.577425	CDS_DISR_uEXC
Oas1c	MmuEX0032868	chr5:120808581-120808663	83	chr5:120812434,120808581-120808663+120808668,120808168+120808209+120808248	C1	46.87	46.97	50.63	58.05	66.73	72.73	66.54	72.08	77.23	74.2	65.46	61.3	53.43	54.18	56.9	62.28	28.8	Cluster_02	0.505266	NA
1110008L16Rik	MmuEX6081041	chr12:55338160-55338267	108	chr12:55308869,55338160-55338267,55377114	C1	90.09	91.59	91.82	97.08	86.53	82.95	63.53	67.79	73.13	72.99	74.72	75.11	95.61	92.96	89.76	92.96	28.79	Cluster_11	0.638733	CDS_PROT
Ccnl1	MmuEX0010076	chr3:65955204-65955276	73	chr3:65956853,65955130+65955204-65955276,65951554	S	55.86	59.53	58.09	59.52	55.59	52.61	48.27	46.7	36.94	37.51	67.55	63.93	34.66	39.31	46.6	45.75	28.76	Cluster_08	0.210639	NA
Slc4a7	MmuEX0043428	chr14:14775177-14775428	252	chr14:14775052,14775177-14775428,14778826	S	71.57	70.96	86.81	88.95	98.68	99.33	94.06	96	96.41	95.03	97.59	97.31	79.55	85.27	100	100	28.74	Cluster_02	0.66955	CDS_PROT
Cdc14b	MmuEX0010335	chr13:64196980-64197045	66	chr13:64201332,64196980-64197045,64196670+64196675	C2	6.67	6.67	14.56	11.28	1.38	2.63	2.96	3.12	9.48	9.68	9.42	7.15	17.11	19.06	27.05	34.32	28.69	Cluster_06	0.762783	UTR_3
Ndufs7	MmuEX0031319	chr10:80253079-80253157	79	chr10:80252433,80253074+80253079-80253157,80253660	S	75.61	74.88	78.6	80.57	68.15	66.86	83.22	85.77	85.42	85.72	85.98	86.13	88.5	89.06	96.99	95.4	28.69	Cluster_04	0.539006	NA
Shc1	MmuEX0042267	chr3:89422178-89422345	168	chr3:89418709+89419209,89422178-89422345,89422926	S	83	79.71	84.25	83.81	90.9	92.15	84.04	82.74	70.98	73.12	63.49	62.21	67.18	62.17	86.23	82.96	28.68	Cluster_09	0.655434	CDS_PROT
Myof	MmuEX0030610	chr19:37969907-37969945	39	chr19:37972175,37969907-37969945,37968443+37968452	S	83.07	84.23	79.75	79.55	82.24	80.15	70.64	71.7	73.5	76.45	79.19	78.1	95.65	97.61	100	99.7	28.68	Cluster_06	0.521394	CDS_PROT
Crem	MmuEX0012707	chr18:3327494-3327591	98	chr18:3337380,3327494-3327591,3325478	S	33.79	48.48	51.16	49.4	53.85	4.76	16.67	37.5	34.15	9.09	27.27	19.05	25.3	21.05	18.09	25.13	28.67	Cluster_03	0.843765	CDS_PROT
Mfsd8	MmuEX0028842	chr3:40822195-40822298	104	chr3:40823827,40822195-40822298+40822312,40822097+40822110	S	65.22	72.93	83.33	88.99	89.78	91.61	88.65	89.87	88.98	89.01	95.49	100	100	91.3	100	93.44	28.67	Cluster_01	0.806181	NA
Ralgapa1	MmuEX0038609	chr12:55721406-55721487	82	chr12:55722774,55721406-55721487,55719708	S	13.73	15.6	26.44	32.73	6.47	5.42	6.89	8.09	8.4	5.6	5.51	5.16	5.94	5.4	0.92	0.91	28.67	Cluster_03	0.645673	CDS_DISR_uINC
Rbm33	MmuEX0039139	chr5:28342395-28342514	120	chr5:28339308,28342395-28342514,28352472	S	61.2	61.8	66.54	63.27	65.75	68.41	72.49	76.27	78.42	70.95	91.14	89.2	76.35	77.36	81.65	86.87	28.67	Cluster_04	0.390632	CDS_PROT
Vangl1	MmuEX0051245	chr3:102165773-102165811	39	chr3:102166838,102165773-102165811,102165487	S	4.25	2.62	4.41	5.25	7.46	1.74	2.15	2.19	13.57	10.48	20.96	21.47	26.32	28.12	30.95	30.7	28.65	Cluster_04	0.81863	CDS_PROT
Nkiras1	MmuEX0031804	chr14:18277844-18278101	258	chr14:18276730+18276806,18277616+18277844-18278101,18278304	C1	26.07	27.07	23.29	24.91	30.13	24.04	39.62	29.76	22.44	17.38	12.89	15.33	17.41	23.98	7	5.07	28.65	Cluster_05	0.589723	NA
Evl	MmuEX0017508	chr12:108683348-108683410	63	chr12:108683261,108683348-108683410,108686050	S	74.31	77.73	73.12	68.81	80.1	79.59	80.8	84.07	93.35	91.77	99.17	100	91.53	90.73	84.35	83.65	28.62	Cluster_07	0.317757	CDS_PROT
Ubox5	MmuEX0050285	chr2:130597354-130597456	103	chr2:130599514+130599592,130597298+130597354-130597456,130591663+130591913+130591928+130592014	C1	67.91	69.89	76.85	76.42	87.5	88.11	85.96	86.06	89.76	89.68	93.01	93.36	83.14	89.72	97.27	97.74	28.6	Cluster_01	0.950884	NA
Cox7a2l	MmuEX1007407	chr17:83504100-83504228	129	chr17:83514553,83504100-83504228,83502737	S	96.26	96.95	97.95	98.31	93.52	95.92	95.03	96.48	95.66	93.15	96.08	97.79	87.53	73.38	67.77	71.3	28.6	Cluster_12	0.85853	CDS_PROT
Zfp638	MmuEX0053006	chr6:83956703-83956762	60	chr6:83954761,83956694+83956703-83956762,83958184	C2	44.85	46.34	46.49	43.56	36.07	34.81	42.85	43.14	43.27	46.54	64.23	63.84	45.62	41.84	54.65	56.86	28.59	Cluster_07	0.827665	NA
Cblb	MmuEX0009367	chr16:52032178-52032259	82	chr16:52031685,52032178-52032259+52032298,52033009	S	15.83	26.53	21.55	20	21.24	24.61	30.49	20.25	36.76	31.71	57.58	41.12	26.83	32.17	34.83	42.31	28.58	Cluster_07	0.795036	NA
B4galt5	MmuEX0007269	chr2:167304996-167305118	123	chr2:167305660+167305672,167304996-167305118,167302111	S	71.62	71.38	78.8	79.27	90.35	92.03	84.65	86.12	87.22	86.66	91.71	94.69	92.45	91.72	100	100	28.5	Cluster_01	0.893517	CDS_PROT
Zdhhc16	MmuEX0052895	chr19:41939857-41939904	48	chr19:41939733,41939857-41939904,41940650	S	36.47	34.83	29.23	30.96	19.73	16.9	20.51	13.93	15.91	20.37	41.18	36.63	16.8	14.74	9.44	11.41	28.48	Cluster_03	0.314424	CDS_PROT
Slmap	MmuEX0043715	chr14:26459410-26459460	51	chr14:26460042,26459410-26459460+26459486,26442629+26442634	C2	44.59	45.05	35.93	32.71	21.42	31.82	35.05	29.39	39.21	40.54	53.68	56.5	46.56	47.44	42.06	52.24	28.47	Cluster_07	0.613068	NA
Fam193b	MmuEX0018222	chr13:55564520-55564575	56	chr13:55569705,55564520-55564575+55564580,55556208+55556225	C1	55.32	54.66	54.42	52.3	45.21	49.28	48.83	54.42	45.86	41.84	76.39	68.25	42.72	50.87	55.22	58.55	28.47	Cluster_08	0.585809	NA
Scrib	MmuEX0041309	chr15:76061739-76061801	63	chr15:76062670,76061739-76061801,76061223	S	73.99	75.29	72.5	75.21	84.74	83.24	90.24	87.14	81.71	80.31	69.91	72.86	98.73	98.3	100	99.71	28.47	Cluster_06	0.375483	CDS_PROT
Slc35b3	MmuEX0043125	chr13:38933456-38933588	133	chr13:38934738,38933456-38933588,38932916	S	28.14	39.55	21.21	18.07	18	13.04	17.21	13.68	9.8	11.11	7.86	10.53	5.61	9.09	4.44	6.45	28.39	Cluster_03	0.854915	CDS_DISR_uINC
Cnot4	MmuEX0011930	chr6:35024128-35024340	213	chr6:35051062,35024128-35024340,35023432	S	45.05	41.23	50.24	50.94	61.4	62.19	45.61	53.8	59.98	53.63	74.13	67.25	58.59	51.67	72.73	70.32	28.39	Cluster_01	0.35133	CDS_PROT
Fance	MmuEX0018564	chr17:28317158-28317223	66	chr17:28316903,28317158-28317223,28317468	S	55.7	56.97	66.56	64.29	70.93	73.56	68.04	65.8	65.17	66.83	42.25	45.49	57.9	61.33	64.94	70.4	28.38	Cluster_09	0.89812	UTR_5
Ggcx	MmuEX0020348	chr6:72427898-72427980	83	chr6:72427173+72427230,72427898-72427980+72428049,72428458+72428489	S	74.84	84.07	90.62	88.08	65.65	67.24	77.01	78.47	77.6	81.19	62.4	59.6	76.8	76.1	70.55	76.21	28.35	Cluster_09	0.288157	NA
Mlx	MmuEX0029250	chr11:101088248-101088325	78	chr11:101087790,101088236+101088248-101088325,101088598	S	64.81	64.12	75.28	74.27	76.46	76.21	79	77.83	81.07	81.05	83.25	89.36	78.92	82.21	92.47	93.16	28.34	Cluster_01	0.602462	NA
Cyb561d1	MmuEX0013265	chr3:108200125-108200162	38	chr3:108200627,108200125-108200162,108199715	C1	59.61	58	60.44	49.39	79.28	72.48	72.02	71.06	68.43	69.6	64.95	66.12	67.35	71	86.74	79.72	28.32	Cluster_01	0.389849	CDS_DISR_uEXC
Usp40	MmuEX0051017	chr1:87974077-87974134	58	chr1:87975808,87974077-87974134,87967598	C2	81.2	94.37	89.54	90.22	80.17	87.6	87.44	89.47	72.52	76.7	72.19	63.53	62.22	78.18	63.16	60	28.3	Cluster_05	0.904996	CDS_DISR_uEXC
Lrrfip2	MmuEX0027141	chr9:111193047-111193118	72	chr9:111190284,111193047-111193118,111199665+111199755	S	93.44	93.88	94.05	95.98	80.76	80.74	91.81	88.49	89.41	90.21	96.9	98.68	84.18	84.28	71.69	67.29	28.3	Cluster_12	0.624718	CDS_PROT
Gls	MmuEX0020588	chr1:52204346-52204516	171	chr1:52207301,52204346-52204516,52199887	C3	8.83	9.44	2.98	4.05	1.35	1.63	2.85	3.7	4.26	5.68	29.94	29.53	2.23	1.39	13.04	11.3	28.24	Cluster_08	0.635816	NA
Rfx2	MmuEX0039545	chr17:56799250-56799324	75	chr17:56803478,56799250-56799324,56787760+56787815+56787820	S	5.06	2.86	4.44	3.57	4.42	3.51	6.36	5.36	6.26	9.34	17.15	17.55	33.2	31.21	29.36	31.72	28.24	Cluster_04	0.606614	CDS_PROT
Kif20b	MmuEX0025516	chr19:34972397-34972498	102	chr19:34970117,34972397-34972498,34972859	S	77.94	79.22	69.96	78.3	74.39	73	56.38	54.88	64.69	62.42	66.52	61.27	58.61	58.91	50.31	50.37	28.24	Cluster_03	0.534156	CDS_PROT
Brd4	MmuEX0008207	chr17:32253041-32253200	160	chr17:32284518,32252997+32253037+32253041-32253200,32229735	S	61.54	58.63	53.47	56.55	51.5	55.95	52.97	53.94	68.37	67.43	79.47	83.89	58.7	50.67	57.69	52.7	28.23	Cluster_08	0.840606	NA
Fam193b	MmuEX0018218	chr13:55549962-55550007	46	chr13:55550224,55549962-55550007,55549357	C1	15.79	13.96	17.82	17.43	6.42	9.93	12.27	11.7	17.09	21	36.68	36.11	22.59	18.29	19.43	21.23	28.21	Cluster_07	0.811538	CDS_uncertain
Pbrm1	MmuEX0033843	chr14:31022720-31022859	140	chr14:31019293,31022720-31022859,31025498	C2	64.11	66.03	72.97	70.01	66.07	72.94	80.45	63.23	76.35	81.71	93.67	92.9	84.12	79.48	74.46	80.73	28.21	Cluster_07	0.599209	UTR_5
Myo1b	MmuEX0030482	chr1:51766822-51766908	87	chr1:51769004,51766822-51766908,51763964	C2	74.94	66.94	73.32	79.74	88.12	88.81	91.29	79.22	93.68	96.8	96.95	96.44	91.1	97.03	98.71	99.52	28.17	Cluster_01	0.887502	CDS_PROT
Dlg1	MmuEX0014796	chr16:31847636-31847669	34	chr16:31842839,31847636-31847669,31853843	C3	30.01	29.29	29.6	28.63	36.32	32.94	30.53	30.52	24.34	22.61	21.14	20.06	13.62	13.2	7.88	5.09	28.15	Cluster_05	0.920959	NA
Phkg2	MmuEX0034857	chr7:127577975-127578029	55	chr7:127577646+127577688+127577710,127577975-127578029,127579667	S	80.56	78.74	71.02	79.92	91.46	88.1	76.86	79.8	82.7	83.57	70.19	73.42	69.16	79.65	62.01	61.26	28.15	Cluster_12	0.415899	CDS_DISR_uEXC
Klc1	MmuEX0025679	chr12:111795548-111795678	131	chr12:111789459+111789486,111795548-111795678,111806008	C1	74.19	71.82	67.89	68.63	67.11	69.52	66.43	65.08	64.08	65.31	78.47	74.15	44.14	52.17	52.49	56.67	28.15	Cluster_10	0.274268	CDS_PROT
Purg	MmuEX0038047	chr8:33389169-33389258	90	chr8:33387208+33387217,33389036+33389169-33389258+33389297,33416557+33416690	S	33.33	26.76	13.64	7.32	28.23	27.12	23.46	31.15	23.08	20	33.33	39.39	31.25	29.41	48.94	28.3	28.14	Cluster_06	0.216918	NA
Pknox1	MmuEX0035445	chr17:31581804-31581926	123	chr17:31564888,31581804-31581926+31582042+31582050,31583696	S	23.73	19.84	15.57	10.39	22.76	21.74	40.33	41.91	26.73	20.47	17.71	12.64	17.92	12.88	17.76	20.39	28.14	Cluster_10	0.177286	NA
Tcof1	MmuEX0046739	chr18:60827340-60827447	108	chr18:60828365,60827340-60827447,60822990	S	42.05	39.94	42.31	43.05	33.87	38.04	37.73	36.88	46.52	44.52	55.93	55.38	55.71	53.17	64.41	63.68	28.1	Cluster_04	0.607504	CDS_PROT
Crtc1	MmuEX1007553	chr8:70397393-70397449	57	chr8:70397746,70397393-70397449,70393055+70393073	S	0	0	0	1.82	0	0	1.25	2.16	3.92	5.38	34.83	21.35	8.18	10.74	6.52	7.2	28.09	Cluster_07	0.712803	CDS_PROT
Rnps1	MmuEX0040248	chr17:24418038-24418218	181	chr17:24415162,24418038-24418218,24418457	C2	74.51	72.27	68.37	68.31	81.42	84.24	85.49	86.39	91.47	91.11	96.43	96.42	93.54	92.31	95.27	95.79	28.09	Cluster_01	0.431997	CDS_PROT
Lrmp	MmuEX0026833	chr6:145138046-145138086	41	chr6:145137607+145137644,145138046-145138086,145138182	S	16.72	17.27	15.32	17.1	28.89	29.38	33.54	34.2	38.52	41.56	35.44	33.25	17.95	9.33	13.79	10.14	28.08	Cluster_12	0.382448	CDS_uncertain
Gpr180	MmuEX0021696	chr14:118137943-118138378	436	chr14:118137340,118137943-118138378,118139737+118139762	S	8.92	10.66	5.35	3.23	6.99	11.11	9.16	7.32	11.44	11.48	31.58	25.81	13.55	11.7	1.27	0	28.06	Cluster_08	0.75467	CDS_DISR_uINC
Clec16a	MmuEX0011636	chr16:10638787-10638915	129	chr16:10635296,10638787-10638915,10644761	S	80.79	86.55	87.23	86.54	59.82	57.95	84.17	75.16	74.68	79.41	82.05	78.08	80.85	79.17	90.93	82.95	28.05	Cluster_11	0.407638	CDS_PROT
Lrrc20	MmuEX0026959	chr10:61482342-61482482	141	chr10:61475889,61482336+61482342-61482482,61527060	S	84.35	85.54	82.78	85.54	70.91	80.39	69.88	73.6	65.38	64.36	71.61	63.01	77.05	82.14	92.86	92.94	28.03	Cluster_11	0.425979	NA
Ttc14	MmuEX0049432	chr3:33803471-33803605	135	chr3:33803204,33803450+33803471-33803605,33804000	S	67.08	71.6	79.31	78.49	84.06	87.12	81.15	84.47	73.91	82.55	62.5	52.66	59.24	63.1	78.55	77.55	28.01	Cluster_09	0.62311	NA
Herc6	MmuEX0022810	chr6:57662066-57662249	184	chr6:57660161,57662066-57662249,57662343	S	94.41	98.54	100	100	97.37	94.77	99	100	99	100	100	100	95.65	94.74	60	84	28	Cluster_12	0.951457	CDS_DISR_uEXC
Zfp113	MmuEX0053028	chr5:138151205-138151258	54	chr5:138152845,138151205-138151258+138151296,138150733+138151122	S	67.54	69.14	65.59	78.03	89.31	90.78	78.56	83.27	96.2	96.41	94.11	83.71	97.09	93.72	94.61	95.3	27.97	Cluster_01	0.78626	NA
Syngap1	MmuEX0045970	chr17:26961069-26961110	42	chr17:26960521,26961069-26961110,26961436	S	0.97	0.34	0.97	0.23	0	0	0	0	2.59	0	21.85	6.06	14.98	21.63	29.75	26.19	27.97	Cluster_06	0.705691	CDS_PROT
Erc1	MmuEX1009606	chr6:119825681-119825819	139	chr6:119847877,119825681-119825819,119825209	S	39.61	28.43	34.4	33.26	38.89	51.85	38.46	23.58	30	29.3	38.85	41.25	32.54	30.23	16.44	18.36	27.97	Cluster_12	0.592799	UTR_5
Kansl2	MmuEX0000927	chr15:98521636-98521762	127	chr15:98524459+98524561,98521636-98521762,98520425	C1	17.12	16.92	15.89	13.07	24.5	21.74	17.11	17.29	16.27	15.96	37.98	38.02	9.73	10.32	31.7	36.05	27.97	Cluster_07	0.254805	CDS_DISR_uINC
Stambpl1	MmuEX0045269	chr19:34217224-34217410	187	chr19:34192595+34192631+34192919+34192943,34217224-34217410,34220187	S	31.31	31.83	7.12	9.09	6.42	5.61	6.03	7.85	6.35	5.26	3.23	14.29	2.9	4.35	3.52	4.49	27.95	Cluster_03	0.692336	UTR_5
Znhit1	MmuEX1028831	chr5:136986811-136986829	19	chr5:136987489,136986811-136986829,136986255	C3	25.21	28.52	14.43	17.97	16.92	13.21	9.9	13.09	12.24	19.59	14	18.79	21.3	22.75	38.47	40.44	27.95	Cluster_06	0.628135	CDS_uncertain
Fam179b	MmuEX0018134	chr12:64970226-64970255	30	chr12:64967603+64968028,64970226-64970255,64976695+64976702	S	21.08	22.2	24.28	19.97	7.59	9.89	21.2	23.68	16.59	14.87	18.16	16.63	21.59	34.32	0	0	27.95	Cluster_12	0.33051	CDS_PROT
Cep164	MmuEX0010921	chr9:45781952-45782248	297	chr9:45787426,45781952-45782248,45779836+45779857	C2	46.69	48.41	46.04	38.2	49.49	43.9	51.89	46.1	44.77	39.22	72.89	65.68	47.02	58.86	71.2	68.66	27.93	Cluster_07	0.37814	CDS_PROT
Mtg2	MmuEX0022175	chr2:180078078-180078142	65	chr2:180073233,180078004+180078012+180078078-180078142,180078619	C2	66.85	70.97	57.1	59.38	75.8	73.22	56.56	56.13	59.02	66.42	46.2	46.95	51.55	48.56	58.33	55.88	27.93	Cluster_09	0.375367	NA
Trim21	MmuEX0048860	chr7:102564272-102564340	69	chr7:102565389,102564272-102564340+102564359,102564125	S	71.3	72.88	81.63	71.19	86.92	87.63	89.47	88.24	92.31	83.43	93.89	93.55	94.59	94.5	100	100	27.91	Cluster_01	0.854348	NA
Arhgef2	MmuEX1004299	chr3:88621031-88621321	291	chr3:88616654+88616666,88621031-88621321,88629787	S	51.79	51.72	29.9	30.07	40.03	39.18	33.12	33.67	43.86	43.69	60.54	53.6	33.14	40.93	26.25	32.11	27.89	Cluster_08	0.490677	UTR_5
Cep57l1	MmuEX1006555	chr10:41809573-41809663	91	chr10:41809788+41809846,41809573-41809663,41745921	C1	66.88	55.33	55.13	44.88	48.11	65.33	71.2	73.66	61.29	52.05	74.77	81.02	72.08	65.46	68.19	71.93	27.88	Cluster_07	0.309705	UTR_5
Slc12a9	MmuEX0042608	chr5:137322716-137322908	193	chr5:137323047,137322716-137322908,137322570	S	71.05	64.62	71.5	71.6	93.52	90.65	84.73	89.99	91.8	95.85	90.06	86.95	84.21	85.86	93.88	97.52	27.86	Cluster_01	0.757465	CDS_DISR_uEXC
Zfp821	MmuEX0053644	chr8:109708029-109708144	116	chr8:109706419,109708029-109708144+109708218,109709411	S	51.04	44.44	38.18	49.33	51.02	44.95	44.9	56.96	67.57	66.67	70.77	72.46	61.7	71.43	67.94	59.4	27.86	Cluster_04	0.633157	NA
Arhgap4	MmuEX0005880	chrX:73906157-73906219	63	chrX:73906429,73906157-73906219,73905863	S	50.52	55.37	51.17	54.92	61.6	53.87	67.22	62.05	67.75	61.42	68.87	82.25	43.55	51.84	64.72	48.79	27.86	Cluster_08	0.483228	CDS_PROT
Banp	MmuEX0007671	chr8:121989955-121990071	117	chr8:121978754,121989955-121990071,121991499+121991528	S	63.64	60.93	67.49	66.17	53.91	48.18	67.68	63.32	65.56	73.33	80.23	77.58	64.64	64.62	61.82	69.7	27.86	Cluster_07	0.454469	CDS_PROT
Ksr1	MmuEX0025949	chr11:79031081-79031122	42	chr11:79033218,79031081-79031122,79029083	S	27.68	22.55	22.39	22.29	12.7	15.56	16.86	17.24	16.03	14.41	14.71	21.67	39.78	44.15	34.33	27.49	27.84	Cluster_11	0.722833	CDS_PROT
Gpatch8	MmuEX0021546	chr11:102531313-102531330	18	chr11:102538282,102531313-102531330,102528166	C1	4.08	8.88	5.9	2.7	1.91	1.57	0.9	3.41	8.15	3.33	34.85	24.25	11.33	16.62	19.53	15.02	27.81	Cluster_07	0.913293	CDS_DISR_uINC
Eif4g3	MmuEX0016635	chr4:138057949-138058077	129	chr4:138045418+138045518,138057949-138058077,138082893+138082914	S	82.99	82.42	78.98	84.32	78.2	83.11	76.26	74.33	66.94	72.62	57.51	52.29	74.03	62.26	64.71	64.06	27.8	Cluster_05	0.395475	CDS_PROT
Ifrd1	MmuEX0023651	chr12:40212310-40212418	109	chr12:40212939+40212959,40212310-40212418,40207123	S	69.2	74.57	86.33	85.08	92.9	93.78	94.52	93.38	96.3	95.64	96.88	96.8	96.88	96.94	99.63	99.69	27.78	Cluster_01	0.966262	CDS_DISR_uEXC
Lsm14b	MmuEX0027205	chr2:180031794-180031871	78	chr2:180031528,180031794-180031871,180032061	S	82.2	80.74	86.71	85.8	92.04	88.98	92.55	92.94	84.66	81.82	65.61	65.41	82.87	83.76	92.2	94.35	27.77	Cluster_09	0.924211	CDS_PROT
Mast4	MmuEX0028015	chr13:102754056-102754256	201	chr13:102758502,102754056-102754256,102751610	S	24.21	18.77	28.4	29.22	25	18.68	4.08	6.19	4.85	8.05	0	2.08	27.96	24.59	6.98	6.9	27.77	Cluster_03	0.265441	CDS_PROT
Hells	MmuEX1014574	chr19:38934061-38934658	598	chr19:38931512,38934061-38934658,38935414	S	29.56	26.09	11.19	14.41	1.95	2.76	1.92	2.37	1.22	0.85	1.31	2.13	0.16	0.47	0.03	0.08	27.76	Cluster_03	0.932094	CDS_DISR_uINC
Cklf	MmuEX0011486	chr8:104261474-104261569	96	chr8:104257443,104261474-104261569,104263271+104263460	C1	61.07	62.96	74.03	75.32	84.1	87.08	88.52	84.07	85.51	88.76	82.46	86.96	86.67	92.9	84.07	89.17	27.76	Cluster_01	0.896847	CDS_PROT
Vrk1	MmuEX0051612	chr12:106071570-106071641	72	chr12:106070593+106070615+106070694,106071414+106071570-106071641,106075007	C2	5.61	4.92	4.19	3.52	5.6	5.48	8.6	8.18	14.74	15.1	30.94	32.3	18.64	20.1	16.75	14.79	27.76	Cluster_07	0.744543	NA
Dmwd	MmuEX0014907	chr7:19081919-19081993	75	chr7:19081301,19081919-19081993,19082276	S	28.9	30.1	36.25	32.54	36.96	37.52	28.59	35.85	34.65	30.46	43.3	42.08	28.46	28.85	56.89	55.95	27.76	Cluster_06	0.450892	CDS_PROT
Serac1	MmuEX0041742	chr17:6069299-6069388	90	chr17:6070753,6069299-6069388,6067660	S	53.49	59.87	85.34	69.34	62.88	69.83	56.85	66.5	50.16	48.99	54.95	53.7	61.92	58.44	73.86	79.6	27.76	Cluster_09	0.246519	CDS_PROT
Med15	MmuEX0028502	chr16:17680549-17680761	213	chr16:17683159,17680549-17680761,17674658	S	79.04	82.05	80.66	75.9	84.98	86.51	77.86	74.9	64.44	59.79	56.48	59.53	69.34	69.26	80.52	67.73	27.75	Cluster_09	0.734613	CDS_PROT
Nadk2	MmuEX0000126	chr15:9098809-9098874	66	chr15:9096092,9098809-9098874,9100106	S	6.34	12.5	15.97	20.3	10.62	5.42	12.47	12.26	23.08	24.31	34.36	37.19	24.85	26.7	31.17	37.2	27.75	Cluster_04	0.571853	CDS_PROT
Zfp777	MmuEX1028649	chr6:48045497-48045599	103	chr6:48045775,48045497-48045599,48044701	C3	29.03	29.17	21.9	21.9	35.29	21.43	31.15	40.98	16.36	33.33	6.17	18.99	28.77	19.4	11.54	5.14	27.72	Cluster_05	0.436221	UTR_5
Pdlim7	MmuEX0034296	chr13:55506819-55507123	305	chr13:55507330,55506819-55507123,55506367+55506376	S	17.53	20.2	8.65	15.14	15.63	23.81	19.05	23.92	26.24	30.41	34.36	44.86	22	27.87	38.46	40.43	27.72	Cluster_07	0.364723	CDS_DISR_uINC
Fbrsl1	MmuEX0018761	chr5:110378429-110378497	69	chr5:110378734+110378894,110378331+110378429-110378497,110377407	C3	43.02	43.46	43.59	39.23	58.04	48.11	54.35	43.87	45.6	50.88	49.15	45	25.18	25.56	35.07	32.35	27.71	Cluster_10	0.573368	NA
Ccdc163	MmuEX0009679	chr4:116709008-116709094	87	chr4:116708656+116708751,116708964+116708972+116709008-116709094,116709297+116709399+116709438+116709482	C3	57.08	59.17	48.31	47.33	72.34	64.41	66.94	63.5	72.95	78.1	73.88	73.62	51.63	46.13	61.41	58.51	27.71	Cluster_02	0.392843	NA
Slf1	MmuEX0005107	chr13:77104534-77104677	144	chr13:77105976,77104534-77104677,77103624	S	87.21	97.42	91.89	100	60.16	76.3	73.75	79.56	79.27	85.76	97.34	87.97	86.91	80.81	78.97	74.11	27.71	Cluster_03	0.312883	CDS_PROT
2610020H08Rik	MmuEX0001089	chr7:119802741-119802837	97	chr7:119794502+119794593,119802741-119802837,119805143	C2	50.77	62.67	49.99	50.82	48.67	49.93	56.08	62.95	65.32	69.67	75.17	78.84	60.6	71.98	61.04	48.48	27.7	Cluster_07	0.382795	CDS_DISR_uEXC
Zfp398	MmuEX0053291	chr6:47840252-47840624	373	chr6:47835920+47836253,47840252-47840624+47840647,47858929	S	85	85.9	70.43	70.53	87.5	85.71	82.35	87.69	100	96.36	96.55	92.21	81.13	86.41	91.21	93.18	27.7	Cluster_02	0.326064	NA
Tcf7l2	MmuEX0046690	chr19:55924530-55924580	51	chr19:55923944,55924530-55924580,55926684	C3	51.88	68.11	63.01	63.3	54.13	51.7	54.58	60.59	59.81	53.25	55	50.92	73.37	68.75	47.37	39.35	27.7	Cluster_03	0.205171	CDS_PROT
Ncoa1	MmuEX0031140	chr12:4249836-4249890	55	chr12:4253550+4253657,4249836-4249890,4249747+4249750	S	61.26	68.54	70.1	73.86	73.8	70.54	84.75	77.67	88.8	83.46	91.13	94.03	72.26	63.78	75.64	87.59	27.68	Cluster_02	0.335393	CDS_PROT
Hnrnpl	MmuEX0023118	chr7:28810672-28811168	497	chr7:28808859,28810672-28811168,28813279	C1	73.42	77.87	56	62.34	58.63	56.27	64.28	61.72	69.3	66.64	84.19	84.42	81.72	88.5	82.95	83.55	27.66	Cluster_04	0.468948	CDS_PROT
Brd8	MmuEX0008228	chr18:34610410-34610628	219	chr18:34611132,34610410-34610628,34609949	S	67.65	71.91	62.35	64.5	75	72.22	75.72	75.58	70.84	70.77	70.58	64.86	50.55	45.45	68.63	67.94	27.65	Cluster_10	0.945943	CDS_PROT
Pcmtd1	MmuEX0034003	chr1:7155080-7155271	192	chr1:7147739,7155080-7155271,7160892	S	7.48	6.83	3.32	1.84	8.59	10.58	4.25	5.16	12.44	11.87	18.87	18.7	26.83	33.64	16.21	20.77	27.65	Cluster_04	0.63644	CDS_DISR_uINC
Fip1l1	MmuEX0019261	chr5:74585046-74585072	27	chr5:74572585,74585046-74585072,74587003	S	78.94	81.64	75.61	77.75	69.27	71.46	74.12	77.43	66.8	65.26	80.24	79.43	51.01	54.27	59.76	58.13	27.65	Cluster_05	0.252455	CDS_PROT
Mrpl24	MmuEX0029669	chr3:87919803-87919828	26	chr3:87919651+87919705,87919803-87919828,87921817	S	45.49	46.45	45.57	47.81	73.2	67.55	62.77	60.03	60.86	59.19	44.95	40.5	49.77	43.07	44.3	43.24	27.65	Cluster_05	0.22256	UTR_5
Nek1	MmuEX0031430	chr8:61071751-61071834	84	chr8:61054622,61071751-61071834,61072276	S	18.84	17.72	29.58	34.01	4.07	4.72	2.72	5.6	6.99	11.46	16.97	18.87	3.97	4.55	10.78	10.41	27.63	Cluster_03	0.437	CDS_PROT
Pkd1	MmuEX0035342	chr17:24571402-24571420	19	chr17:24571311,24571402-24571420,24571521	S	4.69	1.81	1.71	1.75	5.9	3.42	4.05	3.39	7.7	8.1	20.07	13.84	8.81	11.41	40.14	18.56	27.62	Cluster_06	0.69438	CDS_uncertain
Map2k4	MmuEX0027678	chr11:65775733-65775765	33	chr11:65788136,65775733-65775765,65756371	S	12.39	11.49	15.63	16.38	15.09	10	12.87	9.97	20.94	25.26	37.26	40.82	32.61	41.82	26.71	24.36	27.62	Cluster_04	0.571282	CDS_PROT
Zfp341	MmuEX0053238	chr2:154619196-154619447	252	chr2:154613125+154613402,154619196-154619447,154621753	S	1.45	6.67	0	3.57	0	1.45	0	0	3.85	1.27	3.03	2.44	26.67	28.57	4.35	1.3	27.62	Cluster_11	0.417309	CDS_DISR_uINC
Prdm16	MmuEX0036959	chr4:154322271-154322445	175	chr4:154323247,154322271-154322445,154320834+154320865+154320922	S	8.7	14.29	17.65	27.27	20.75	9.52	19.51	10.84	8.33	12	29.82	34.43	14.75	24.14	31.71	43.86	27.62	Cluster_06	0.395772	CDS_PROT
Rnf13	MmuEX0040008	chr3:57801718-57801914	197	chr3:57796285+57796295,57801718-57801914+57801918,57802447	S	11.34	10.23	3.88	4.26	1.96	1.3	4.08	3.86	7.13	4.32	28.86	29.63	7.85	12.5	10	11.93	27.61	Cluster_07	0.58542	NA
Erbin	MmuEX0017202	chr13:103824720-103824848	129	chr13:103833498,103824720-103824848+103824926,103823406	C2	83.35	83.26	73.18	68.38	77.19	71.75	70.57	71.12	58.91	58.43	61.07	57.61	60.19	51.22	60.98	60.18	27.61	Cluster_05	0.538529	NA
Magi3	MmuEX0027566	chr3:104016602-104016692	91	chr3:104017501,104016602-104016692,104016015+104016068	S	20	13.76	27.59	32.35	15.94	11.11	30	27.27	36.17	18.37	24	31.65	42.64	39.62	41.18	36.84	27.61	Cluster_04	0.403544	CDS_PROT
Zfp94	MmuEX0053700	chr7:24311465-24311503	39	chr7:24312382,24311465-24311503,24309194+24309197	S	21.83	19.64	26.14	8.11	10.71	22.85	13.86	19.56	28.62	14.95	23.95	29.7	0	18.56	36.84	36.94	27.61	Cluster_06	0.243779	CDS_PROT
Jmjd1c	MmuEX0024903	chr10:67216983-67217107	125	chr10:67215375,67216983-67217107,67218038+67218117	S	33.53	34.1	38.71	43.06	48.92	45.2	46.46	48.03	41.2	40.18	61.1	61.71	45.23	52.99	56.09	52.91	27.6	Cluster_01	0.269123	CDS_DISR_uEXC
Hemk1	MmuEX0022727	chr9:107331445-107331579	135	chr9:107336179,107331445-107331579,107329432	C3	83.41	88.44	74.26	69.91	97.3	97.53	92.18	87.43	89.06	95.2	80.37	78.21	79.86	62.5	97.52	100	27.58	Cluster_02	0.346522	CDS_PROT
Lipo2	MmuEX1016265	chr19:33730806-33730949	144	chr19:33745725,33730806-33730949,33721745+33721749	C3	97.76	94.98	88.61	90.88	98.55	99.31	96.15	94.12	89.92	87.14	69.93	72.78	90.14	89.56	83.59	84.13	27.57	Cluster_09	0.812106	CDS_PROT
Unk	MmuEX0050671	chr11:116058344-116058424	81	chr11:116056311+116056379,116058243+116058327+116058344-116058424,116058838+116058989	S	72.36	70.7	78.99	70.75	85.67	79.76	75.89	74.83	86.15	81.32	91.21	88.75	63.18	61.67	88.41	83.33	27.56	Cluster_02	0.382905	NA
Pphln1	MmuEX0036550	chr15:93420284-93420430	147	chr15:93410783,93420284-93420430+93420490,93424014	S	41.36	41.73	41.35	38.87	39.66	37.26	44.89	47.62	58.59	60.77	65.38	66.61	62.23	59.22	53.36	49.07	27.54	Cluster_04	0.428485	NA
Pip5k1c	MmuEX0035248	chr10:81317326-81317403	78	chr10:81315118,81317326-81317403,81317766	S	17.1	13.09	7.91	9.26	23.4	25.04	18.98	20.94	24.56	23.18	17.02	19.26	24.23	23.04	36.19	36.07	27.54	Cluster_06	0.334665	CDS_PROT
Pbdc1	MmuEX1019506	chrX:105116314-105116425	112	chrX:105082805,105116314-105116425,105116827	S	45	45.83	35.34	46.46	27.27	23.68	31.28	32.62	30.38	17.72	30.43	44.44	20	22.22	16.54	19.22	27.53	Cluster_03	0.789694	CDS_PROT
Ccser2	MmuEX0020173	chr14:36890342-36890426	85	chr14:36896216+36896255,36890294+36890338+36890342-36890426,36879762	C1	36.33	30.45	45.06	42.97	20.32	17.91	20.79	21.31	32.35	30.34	17.88	23.56	25	19.17	17.34	15.64	27.53	Cluster_03	0.575659	NA
Ubn1	MmuEX0050277	chr16:5081894-5081983	90	chr16:5081661,5081894-5081983,5084056	S	57.1	55.2	62.92	61.61	57.16	53.47	72.28	71.37	58.59	55.08	41.97	46.64	66.16	56.23	48.71	44.12	27.53	Cluster_09	0.292279	CDS_PROT
Fam126b	MmuEX0017917	chr1:58534485-58534652	168	chr1:58535390,58534315+58534392+58534485-58534652,58530259	S	25.84	16.03	25.45	13.03	10.48	11.51	10.56	5	20.12	8.95	36.68	32.22	5.7	8.2	12.56	14.62	27.5	Cluster_08	0.736436	NA
Nek4	MmuEX0031456	chr14:30974308-30974358	51	chr14:30970564,30974215+30974237+30974308-30974358+30974496,30975223	S	56.72	54.55	60	51.32	43.09	44.95	42.86	42.03	54.21	48.06	39.37	41.67	68.39	65.13	71.89	64.14	27.5	Cluster_11	0.537579	NA
Setd5	MmuEX0041847	chr6:113105921-113106141	221	chr6:113105121,113105917+113105921-113106141,113109885	C1	74.21	70.73	59	58.33	48.39	53.37	57.22	55.65	62.62	61.99	78.99	77.76	68.84	68.47	74.08	77.54	27.5	Cluster_07	0.476812	NA
Dag1	MmuEX1008127	chr9:108263625-108263709	85	chr9:108263780,108263625-108263709,108256466	C3	48.38	46.29	47.13	38.08	55.74	54.69	47.57	56.25	49.09	39.28	31.83	25.25	42.45	31.37	29.72	25.79	27.47	Cluster_05	0.694606	UTR_5
5530601H04Rik	MmuEX0001987	chrX:105047909-105048010	102	chrX:105066759,105047909-105048010+105048481,105044104+105044111	S	55.43	52.3	49.36	48	52.39	52.07	50.96	54.56	56.63	44.36	82.53	69.31	44.71	52.22	54.9	48.53	27.45	Cluster_08	0.946484	NA
Traf7	MmuEX0048731	chr17:24514713-24514829	117	chr17:24516505,24514713-24514829+24514866,24514217	S	73.1	74.77	72	73.65	75.12	73.97	70.26	70.52	84.12	81.36	93.48	90.77	95.14	96.02	97.9	97.77	27.45	Cluster_04	0.873216	NA
Actn4	MmuEX0003640	chr7:28909903-28909988	86	chr7:28912240,28909903-28909988,28907064	C3	1.13	0.79	0.51	0.38	0.96	1.12	1.3	1.31	5.62	5.59	9.64	9.19	26.4	27.26	26.8	29	27.45	Cluster_06	0.498619	NA
Dync2h1	MmuEX0015966	chr9:7144560-7144754	195	chr9:7145549,7144560-7144754,7144343	S	0	0	0	0	0	0	0	0	0	0	0	0	0	0	36.31	18.53	27.42	Cluster_06	0.835841	CDS_DISR_uINC
St7l	MmuEX0045175	chr3:104880924-104880963	40	chr3:104874942,104880924-104880963,104882793	C1	12.19	15.97	5.2	8.67	6.99	5.74	6.18	4.96	5.62	7.54	19.55	20.24	14.34	28.66	33.92	32.04	27.41	Cluster_06	0.732926	CDS_DISR_uINC
Apc	MmuEX0005544	chr18:34301262-34301315	54	chr18:34300061,34301262-34301315,34304583	S	30.26	30.5	40.25	47.72	31.33	33.8	37.68	35.56	39.31	43.2	60.77	54.78	45.96	43.49	58.2	54.94	27.4	Cluster_07	0.412581	CDS_PROT
Tmc6	MmuEX6091551	chr11:117781450-117781532	83	chr11:117782159,117781450-117781532,117779291	S	22.75	22.11	40.43	19.09	12.98	10.44	11.22	12.56	8.23	9.95	12.72	15.23	8.96	12.32	33.68	39.28	27.39	Cluster_11	0.293459	UTR_5
Lins1	MmuEX0026512	chr7:66708639-66708728	90	chr7:66708460+66708553,66708639-66708728+66708743,66709294	C1	74.08	78.49	74.89	89.23	82.3	74.68	90.98	79.12	89.37	68.65	91.56	100	75.52	68.17	100	98.47	27.39	Cluster_02	0.215268	NA
Zbtb34	MmuEX0052669	chr2:33428101-33428220	120	chr2:33430875+33431231,33428101-33428220,33412495	S	73.33	89.31	81.97	81.4	68.31	69.23	69.15	69.41	65.67	70.83	57.05	56.46	72.5	66.39	52.27	56.35	27.38	Cluster_03	0.632524	CDS_PROT
Peg3	MmuEX1019771	chr7:6723782-6723902	121	chr7:6726490,6723778+6723782-6723902,6718552+6718556	S	0.59	0	6.25	12.67	11.62	11.29	9.36	0	2.54	18.64	41.44	13.9	8.87	10.23	6.91	5.2	27.38	Cluster_08	0.510781	NA
D5Ertd579e	MmuEX0013590	chr5:36611878-36611946	69	chr5:36613246,36611878-36611946,36608046	S	29.45	31.87	34.14	29.86	11.64	10.81	16.18	18.6	17.12	12.8	21.97	14.95	27.47	21.92	3.74	5.53	27.37	Cluster_03	0.71973	CDS_PROT
Cdc7	MmuEX0010439	chr5:106976630-106976712	83	chr5:106975660,106976630-106976712,106982964	C2	73.24	68.09	87.93	85.22	96.39	93.25	89.92	92.93	84.59	79.63	92.44	91.15	86.35	86.18	97.59	98.46	27.37	Cluster_01	0.453971	CDS_DISR_uEXC
Mff	MmuEX0028787	chr1:82747083-82747142	60	chr1:82735507,82747083-82747142,82750520	C2	33.15	31.26	46.26	47.2	26.62	28.08	42.6	41.85	33.34	36.27	56.57	52.83	46.91	51.31	29.13	34.49	27.35	Cluster_08	0.255137	CDS_PROT
Rffl	MmuEX0039508	chr11:82811028-82811111	84	chr11:82812400+82812676,82811028-82811111,82810218	S	52.38	62.36	52.8	51.2	50.37	54.74	61.02	50.72	58	63.38	54.25	52.64	71.19	66.19	78.41	80.27	27.34	Cluster_06	0.769841	CDS_PROT
Eldr	MmuEX0001251	chr11:16950882-16950925	44	chr11:16951003+16951020,16950882-16950925+16950930,16936564	C1	84.91	90.16	82.35	62.96	86.12	75.68	90.38	92.6	100	92.16	100	100	90	74.19	77.42	90.48	27.34	Cluster_08	0.370217	NA
Trim33	MmuEX0048899	chr3:103353567-103353617	51	chr3:103352155,103353567-103353617,103353697	S	61.23	58.32	53.09	54.81	56.39	57.83	63.04	67.96	71.69	71.55	81.01	81.49	80.17	80.39	72.91	74.54	27.3	Cluster_04	0.782864	CDS_PROT
2310035C23Rik	MmuEX0000913	chr1:105741013-105741095	83	chr1:105736022,105741013-105741095,105741297	C3	44.38	38.55	22.68	23.37	31.98	33.29	25.93	29.57	19.7	17.8	39.3	51.95	18.95	22.77	16.28	20.35	27.3	Cluster_08	0.348215	CDS_uncertain
Btbd19	MmuEX0008376	chr4:117121198-117121329	132	chr4:117121414,117121198-117121329,117120861	C2	97.73	89.96	82.35	83.45	94.03	92.45	87.97	91.32	70.74	78.16	75.46	76.42	76.11	56.98	91.44	94.19	27.29	Cluster_10	0.41749	CDS_PROT
Cwc22	MmuEX0013226	chr2:77940302-77940362	61	chr2:77946150,77940302-77940362,77936722	S	32.03	28.08	32.24	30.06	24.91	32.9	33.51	38.86	31.61	30.46	50.83	54.21	19.48	31	34.69	37.2	27.28	Cluster_08	0.763096	UTR_5
Rbm26	MmuEX1022236	chr14:105114120-105114279	160	chr14:105116986,105114120-105114279+105114298,105109802	C3	59.14	62.54	54.55	56.81	53.33	63.78	66.4	61.76	45.45	56.08	45.03	50.63	52.49	53.64	36.93	36.67	27.28	Cluster_05	0.553173	NA
Ap5s1	MmuEX0000919	chr2:131211263-131211473	211	chr2:131210681,131211263-131211473,131212447	S	63.45	50.17	43.21	37.46	65.04	66.49	54.66	47.68	46.62	46.25	38.06	41.46	37.37	39.62	68.07	53.33	27.28	Cluster_09	0.302684	CDS_PROT
Zc3h4	MmuEX0052755	chr7:16402477-16402516	40	chr7:16401041+16401170+16401306,16402455+16402477-16402516+16402759,16416773	S	39.05	40.24	36.49	36.46	26.56	18.35	25.18	18.45	24.59	13.85	25.05	31.97	30.14	29.21	12.09	12.68	27.26	Cluster_03	0.810761	NA
Zfp408	MmuEX0053303	chr2:91648936-91649026	91	chr2:91649151,91648668+91648778+91648936-91649026,91648077	S	42.86	41.82	40.54	44.83	48.51	53.42	48.72	40.62	44	41.54	45.79	46.34	19.42	28	26.67	27.27	27.26	Cluster_12	0.331458	NA
Il17rc	MmuEX0023942	chr6:113474553-113474597	45	chr6:113474272,113474553-113474597,113476399+113476426	S	61.04	47.12	48.31	59.83	47.54	56.1	89.19	43.86	77.27	69.78	73.42	76.09	66.39	73.81	75.51	82.61	27.24	Cluster_04	0.656286	CDS_PROT
Plgrkt	MmuEX0001939	chr19:29351044-29351174	131	chr19:29358317,29351044-29351174,29349005	C2	86.39	88.08	88.07	88.57	82.95	80.64	90.84	91.96	89.61	86.46	94.7	91.41	75.57	76.18	68.09	63.57	27.23	Cluster_12	0.895409	CDS_DISR_uEXC
Trmt13	MmuEX0009917	chr3:116590405-116590556	152	chr3:116592193,116590405-116590556,116590292	S	26.01	33.33	28.48	37.86	40.54	37.08	30.59	30.99	23.19	25.32	17.02	24.71	15.52	7.69	24.85	25.35	27.2	Cluster_05	0.462678	CDS_DISR_uINC
Capn15	MmuEX0044340	chr17:25960065-25960168	104	chr17:25960337+25960392,25960065-25960168+25960231,25959924+25959985	S	70.43	66.33	67.46	75.7	83.17	82.08	69.48	77.45	74.86	78.26	58.1	57.28	57.64	53.28	77.26	75.1	27.16	Cluster_09	0.361221	NA
9930021J03Rik	MmuEX1002562	chr19:29729832-29729959	128	chr19:29735116,29729832-29729959,29723505	C1	26.04	30.53	21.95	23.74	32.92	27.59	38.26	36.61	25.27	25.68	9.09	11.48	10.98	14.81	7.07	13.51	27.15	Cluster_05	0.718851	CDS_uncertain
Hp1bp3	MmuEX0023201	chr4:138221526-138221718	193	chr4:138216740+138216799,138221526-138221718+138221723,138222089	S	83.2	86.33	82.01	80.9	88.55	89.71	84.15	85.93	76.45	76.83	67.99	67.57	69.56	66.13	62.01	61.99	27.13	Cluster_05	0.958606	NA
Ankrd24	MmuEX0005051	chr10:81644976-81645143	168	chr10:81643893,81644976-81645143,81646305	S	16.27	13.14	11.78	14.85	10.02	17.47	10.98	17.05	19.55	30	42.69	38.14	26.81	22.44	23.07	26.56	27.1	Cluster_07	0.852624	CDS_PROT
Kansl1	MmuEX0000585	chr11:104426424-104426468	45	chr11:104467639,104426424-104426468,104425293	S	14.63	18.02	16.41	16.85	18.28	19.18	14.73	19.03	25.93	25.27	30.39	30.02	40.23	46.6	33.08	23.33	27.09	Cluster_04	0.648893	UTR_5
Rsrp1	MmuEX0013589	chr4:134926026-134926150	125	chr4:134925821,134926026-134926150,134926735	C3	36.19	36.58	34.73	41.39	11.55	10.4	18.11	15.67	15.65	23.98	34.99	34.6	30.48	31.89	38.02	37.17	27.08	Cluster_11	0.659536	UTR_5
Sun1	MmuEX0045736	chr5:139229753-139229944	192	chr5:139226885,139229753-139229944,139230608+139230773	C1	90.85	93.6	91.57	95.19	90.66	92.46	90.33	88.83	86.65	86.88	66	66.61	75.51	72.19	81.98	85	27.07	Cluster_09	0.644381	CDS_PROT
Fbln1	MmuEX1010199	chr15:85251445-85251649	205	chr15:85244306,85251445-85251649,85263259	S	24.96	26.61	23.51	27.11	23.78	22.72	24.73	24.66	31.99	25.51	32.02	38.53	40.94	49.07	49.52	51.12	27.07	Cluster_06	0.552723	CDS_DISR_uINC
Pikfyve	MmuEX0035196	chr1:65224162-65224329	168	chr1:65223634+65223652,65224162-65224329,65230794	S	33.09	42.76	47.98	40	48.07	47.11	42.67	46.1	45.1	41.99	59.01	46.95	49.4	53.33	66.1	63.85	27.05	Cluster_06	0.734098	CDS_PROT
Mier1	MmuEX0029013	chr4:103118242-103118315	74	chr4:103115660,103118242-103118315,103127273	S	39.17	47.87	49.05	49.08	53.95	61.79	57.41	63.77	42.38	35.05	63.79	67.71	33.77	44.98	41.71	36.71	27.03	Cluster_12	0.236129	CDS_PROT
Mynn	MmuEX0030413	chr3:30612469-30612552	84	chr3:30611619,30612469-30612552,30613552	S	77.45	77.81	72.73	76.51	67.88	66.82	75.41	80.24	77.33	80.28	94.45	94.26	79.22	85.41	84.88	87.95	27.01	Cluster_07	0.88439	CDS_PROT
2700049A03Rik	MmuEX0001191	chr12:71219191-71219299	109	chr12:71194466,71219191-71219299,71242944	C2	51.69	44.27	48.84	55.04	48.02	40.86	39.84	50.68	41.37	52.91	65.91	60.24	35	37.16	53.05	50.78	27	Cluster_08	0.506895	CDS_PROT
Lrrc45	MmuEX0027019	chr11:120717825-120717902	78	chr11:120717538,120717825-120717902,120718037	S	73.7	81.07	82.13	81.7	83.2	87.5	81.44	79.05	80.77	70.8	60.31	69.74	82.47	91.55	90.74	93.16	26.92	Cluster_09	0.591098	CDS_PROT
Ppfibp1	MmuEX0036531	chr6:146999662-146999694	33	chr6:146998281,146999662-146999694,147000941	S	22.77	24.57	16.52	14.96	10.13	8.06	23.05	23.3	20.12	19.61	27.42	34.06	17.07	11.64	2.35	5.3	26.91	Cluster_12	0.374478	CDS_PROT
Prdm15	MmuEX0036955	chr16:97829611-97829712	102	chr16:97835578,97829606+97829611-97829712,97822010	S	58.26	70	64.36	71.08	77.3	81.36	69.57	75	73.33	60.47	79.63	78.85	64.71	67.21	86.15	95.92	26.9	Cluster_02	0.377274	NA
Fam193b	MmuEX0018221	chr13:55569705-55569880	176	chr13:55570775,55569705-55569880+55569888+55569897+55569923+55570157,55556208+55556225	C3	63.33	62.98	63.39	65.62	54.06	51.01	58.3	57.49	49.14	40.86	74.3	62.5	38.3	44.7	52.78	58.69	26.9	Cluster_10	0.220057	NA
Naa40	MmuEX0030756	chr19:7229948-7230106	159	chr19:7230188,7229948-7230106,7229805	S	84.59	86.6	87.44	84.88	98.22	98.59	92.68	94.4	94.13	92.01	92.47	90.87	74.47	68.58	95.1	94.9	26.88	Cluster_10	0.855404	CDS_PROT
Mia2	MmuEX0013002	chr12:59144699-59144770	72	chr12:59137786,59144699-59144770,59146847	C2	59.64	61.05	68.57	68.65	69.16	66.9	63.1	66.72	82.36	78.07	74.48	78.98	87.49	86.88	82.21	80.49	26.85	Cluster_04	0.619823	CDS_PROT
Zbtb37	MmuEX0052670	chr1:161034088-161034284	197	chr1:161034778,161034088-161034284,161032735+161032761+161032764	S	63.93	83.56	65.62	63.64	76.74	86.96	96.23	86.67	82.98	79.71	92.66	88.79	81.18	92.16	90.32	84.62	26.82	Cluster_01	0.331554	UTR_5
Tmem45a	MmuEX0047981	chr16:56809899-56810071	173	chr16:56811526,56809899-56810071,56806776	S	7.41	7.69	10.95	11.28	10.83	8.48	10.4	11.97	16.39	17.9	29.3	26.48	17.42	17.49	29.4	39.31	26.81	Cluster_04	0.441588	CDS_PROT
Klhl26	MmuEX0025779	chr8:70475807-70475936	130	chr8:70476850,70475807-70475936,70455648	C1	17.23	15.87	16.61	9.95	11.76	11.17	21.13	15.59	27.09	29.12	39.78	36.65	19.91	17.06	10.92	14.55	26.76	Cluster_08	0.713123	CDS_DISR_uINC
Gphn	MmuEX0021593	chr12:78493950-78494057	108	chr12:78492310,78493950-78494057,78504617	S	97.83	96.69	93.99	92.92	96.59	95.21	71.91	69.09	77.34	71.32	97.1	94.29	89.35	85.15	95.7	91.82	26.76	Cluster_11	0.29778	CDS_PROT
Uty	MmuEX0051195	chrY:1169123-1169257	135	chrY:1169965,1169123-1169257,1168185	S	87.26	85.71	77.89	82.86	79.56	83.6	83.82	92.31	79.5	83.78	86.02	87.59	58.01	64.69	82	88.16	26.71	Cluster_10	0.917858	CDS_PROT
Dmxl1	MmuEX1008627	chr18:49903414-49903527	114	chr18:49903028,49903414-49903527,49912607+49912643	S	3.4	2.35	1.42	3.19	2.66	0.88	2.38	3.35	3.16	4.76	31.73	25.23	5.82	11.64	4.6	3.56	26.71	Cluster_08	0.683889	CDS_PROT
Fbxl5	MmuEX0018814	chr5:43760707-43760852	146	chr5:43762817,43760707-43760852+43760855,43759825	S	70.45	68.14	77.35	76.9	92.53	91.95	82.93	82.94	91.29	88.22	92.94	91.93	87.42	92.7	95.45	96.56	26.7	Cluster_01	0.939352	NA
Zfp94	MmuEX1028702	chr7:24316361-24316421	61	chr7:24316519+24316605,24316301+24316344+24316361-24316421,24314411	S	18.75	13.64	14.63	16.05	11.5	13.04	14.02	18	14.89	11.63	12.12	5.66	5.08	6.25	33.29	31.43	26.69	Cluster_06	0.321106	NA
Fnbp4	MmuEX0019461	chr2:90767853-90767955	103	chr2:90767541,90767853-90767955,90768516	S	30.73	28.96	16.2	20.24	20.87	20.8	20.35	21.13	30.12	27.19	45.72	44.04	22.1	26.34	44.72	42.12	26.66	Cluster_07	0.601679	CDS_DISR_uINC
Zfp930	MmuEX0053690	chr8:69226672-69226729	58	chr8:69226469,69226672-69226729,69227843	S	94.32	85.03	74.27	69.23	91.38	90.43	93.93	89.17	82.58	90.02	91.71	93.05	97.8	99.03	99.46	97.13	26.66	Cluster_04	0.246248	CDS_DISR_uEXC
Dram2	MmuEX0015686	chr3:106570693-106570854	162	chr3:106566184,106570693-106570854+106570870,106572973	C2	83.02	85.2	85.32	82.61	68.72	72.4	83.97	81.6	88.76	86.24	96.62	97.73	85.57	86.48	95.49	98.44	26.62	Cluster_07	0.56272	NA
Rev1	MmuEX0039454	chr1:38081159-38081358	200	chr1:38083704,38081159-38081358,38079395+38079398	S	21.22	17.42	14.48	14.55	22.63	30.08	14.32	20.25	20.22	22.29	39.54	37.24	11.18	12.36	35.25	23.2	26.62	Cluster_08	0.263254	CDS_DISR_uINC
	MmuEX1000276	chr17:3080869-3081034	166	chr17:3083968,3080869-3081034,3079591	S	83.8	84.13	75.09	76.08	87.19	84.03	89.74	89.51	82.64	81.34	89.61	86.84	62.88	63.14	82.12	83.28	26.61	Cluster_10	0.882267	NA
Pde7a	MmuEX0034196	chr3:19233460-19233617	158	chr3:19235913,19233460-19233617,19233191	C3	1.13	1.35	2.94	3.13	0.62	0	0.63	0.86	3.05	5.22	16.6	14.9	10.93	9.74	29.92	23.85	26.58	Cluster_06	0.688233	CDS_DISR_uINC
Acbd5	MmuEX6099264	chr2:23068880-23069065	186	chr2:23068286,23068880-23069065+23069284,23069451	S	57.24	59.76	61.7	57.62	52.64	64.97	67.03	54.78	55.28	53.41	49.66	39.75	36.2	39.57	34.07	34.62	26.57	Cluster_05	0.946346	NA
Slc39a9	MmuEX0043304	chr12:80644606-80644976	371	chr12:80643988+80644416,80644544+80644606-80644976,80662470	S	82.81	78.01	83.72	86.52	88.39	93.04	90.88	88.74	82.17	80	69.41	70.16	83.17	65.37	62.56	65.78	26.55	Cluster_05	0.772665	NA
Ccdc163	MmuEX0009680	chr4:116709243-116709273	31	chr4:116708656,116709243-116709273,116709438	C1	47.26	45.75	43.04	36.33	59.01	61.96	68.37	46.12	67.87	64.61	46.47	61.67	44.79	43.27	62.02	61.09	26.55	Cluster_02	0.688	CDS_DISR_uEXC
Map4	MmuEX0029912	chr9:110071026-110071139	114	chr9:110068940+110068985,110071026-110071139,110078003	C2	86.07	83.84	85.59	87.35	79.03	81	82.11	84.01	72.33	70.31	59.37	60.49	70.63	66.31	74.21	72.2	26.54	Cluster_09	0.460387	CDS_PROT
Btbd10	MmuEX0008366	chr7:113364905-113364969	65	chr7:113368701+113368756+113368872,113364640+113364905-113364969,113335518	C2	49.6	47	54.77	49.68	61.26	60.1	62.18	60.56	53.75	51.82	46.93	54.07	71.55	78.05	67.79	66.27	26.5	Cluster_06	0.256815	NA
Pecam1	MmuEX0034408	chr11:106681032-106681085	54	chr11:106682880,106681032-106681085,106679611	S	96.51	92.95	95.07	92.48	96.86	93.64	86.67	96.61	81.52	80.12	71.37	66.2	72.26	65.26	75.32	73.28	26.49	Cluster_05	0.887575	CDS_PROT
Zfp628	MmuEX0053504	chr7:4917410-4917516	107	chr7:4915405,4917410-4917516+4917533,4918776	S	53.93	50.49	56.69	65.08	69.23	68.6	67.41	63.48	61.76	84.85	74.07	68.12	77.59	72.84	80.49	76.92	26.49	Cluster_01	0.887401	NA
Inppl1	MmuEX0024233	chr7:101823513-101823646	134	chr7:101823893,101823513-101823646,101823403	S	64.46	61.76	61.54	63.93	77.46	78.87	77.12	72.64	72.69	74.73	83.13	81.13	62.73	69.92	85.67	92.75	26.48	Cluster_02	0.733363	CDS_PROT
Bcl9l	MmuEX0007869	chr9:44499448-44499549	102	chr9:44483479+44483486,44499448-44499549,44500745	C2	60.84	61.8	56.01	52.3	63.18	67.33	58.1	51.27	56.2	57.25	48.48	57.07	41.98	42.31	38.24	39.29	26.48	Cluster_05	0.623043	CDS_PROT
Qrich1	MmuEX0038156	chr9:108518767-108518826	60	chr9:108517240,108518767-108518826,108528589	C2	38.79	41.62	46.11	44.05	42.97	45.98	40.49	46.52	29.82	27.67	24.49	25.56	32.2	31.02	19.54	17.67	26.47	Cluster_05	0.822745	UTR_5
Mettl17	MmuEX0028714	chr14:51889147-51889217	71	chr14:51888836,51888956+51889147-51889217+51889397,51889528	S	62.46	65.62	76.88	73.73	88.44	92.57	83.8	77.65	86.19	84.44	80.58	75.33	79.2	77.85	86.83	86.02	26.46	Cluster_01	0.508707	NA
Cdc7	MmuEX0010437	chr5:106974601-106974696	96	chr5:106974020,106974601-106974696+106974799,106975485	S	55.63	56.45	66.47	50	80.65	79.04	66.27	66.83	57.89	57.43	53.35	53.43	61	70.21	73.64	73.5	26.45	Cluster_09	0.347756	NA
Tdrd3	MmuEX0046818	chr14:87523440-87523526	87	chr14:87511770,87523440-87523526,87539397+87539404	S	7.41	5.66	7.46	14.44	4.12	4.17	10.92	5.23	8.84	12.98	31.96	29.19	8.57	13.6	18.37	15.69	26.44	Cluster_07	0.858929	CDS_DISR_uINC
Uimc1	MmuEX0050530	chr13:55075258-55075458	201	chr13:55077403,55075258-55075458,55069807	C1	71.24	71.57	61.13	63.29	72.15	75.35	70.68	67.11	69.76	75.47	88.03	85.89	65.97	55.06	89.26	79.81	26.44	Cluster_02	0.280533	CDS_PROT
C330018D20Rik	MmuEX0008561	chr18:56958523-56958579	57	chr18:56973384,56958523-56958579,56957909+56957921	C3	73.57	72.43	82.28	76.37	82.97	77.58	81.42	85.19	79.81	79.18	82.57	96.71	88.14	93.56	98.85	100	26.42	Cluster_06	0.479604	CDS_PROT
Arl13b	MmuEX0006125	chr16:62801722-62801790	69	chr16:62802720,62801722-62801790,62795708	S	81.45	79.84	83.12	87.74	60.37	66.92	86.87	88.94	76.92	80.14	73.74	74.04	88.46	91.62	76.1	84.96	26.4	Cluster_11	0.351198	CDS_PROT
Bcor	MmuEX1005135	chrX:12134391-12134869	479	chrX:12136336+12136383+12136401,12134391-12134869,12061646	C2	29.55	25.93	23.46	22.22	8.54	4.58	8	8.79	3.77	9.8	16.42	8.8	0	3.45	0	2.7	26.39	Cluster_03	0.950638	UTR_5
Arid5a	MmuEX0006107	chr1:36317610-36317662	53	chr1:36317324,36317610-36317662,36318084	C1	68.82	69.6	70.92	79.47	86.33	91.67	89.27	84.24	89.9	95.79	89.61	97.26	69.23	86.67	95.45	95.74	26.38	Cluster_02	0.756494	CDS_DISR_uEXC
Mipol1	MmuEX0029062	chr12:57303345-57303551	207	chr12:57230505+57230611+57230743,57303345-57303551,57306011	S	84.11	85	91.34	78.31	71.5	70.71	78.69	80.23	81.03	82.31	96.73	98.24	75.74	82.4	86.64	91.09	26.38	Cluster_07	0.556465	CDS_PROT
Bcl9l	MmuEX0007868	chr9:44489655-44489711	57	chr9:44483479+44483486,44489655-44489711,44500745	C2	60.19	61.48	56.89	57.08	61.4	63.73	50.34	47.6	47.21	43.56	35.4	36.99	39.57	38.64	26.92	45.45	26.37	Cluster_05	0.81449	UTR_5
Pnpla6	MmuEX0036053	chr8:3537969-3538085	117	chr8:3537520,3537969-3538085,3541291	C1	72.53	73.48	71.51	74.44	87.13	86.11	91.92	93.19	93.82	93.26	85.92	88.24	98.96	98.95	99.39	99.29	26.37	Cluster_01	0.667814	CDS_PROT
Ogfod2	MmuEX0033045	chr5:124114065-124114192	128	chr5:124113528,124114065-124114192,124114388	C1	61.84	65.42	60.14	63.93	70.97	69.14	81.68	82.98	72.8	72.7	77.32	80.73	53.08	58.84	77.61	79.64	26.37	Cluster_02	0.557761	CDS_DISR_uEXC
Stambpl1	MmuEX1024987	chr19:34237503-34237786	284	chr19:34236413,34237503-34237786,34238776	S	27.68	25.04	14.48	11.19	4.12	5.36	2.66	3.89	0.76	1.04	0.87	0.93	1.13	0.61	0	0	26.36	Cluster_03	0.937599	CDS_DISR_uINC
Rwdd2b	MmuEX0040811	chr16:87437064-87437131	68	chr16:87440187+87440282+87440437,87437064-87437131,87436935	C2	68	75.16	83.56	79.2	86.4	91.18	84.62	88.02	90.35	84.69	93.51	82.78	88.5	90.18	98.43	97.45	26.36	Cluster_01	0.903473	CDS_DISR_uEXC
Kat7	MmuEX0030640	chr11:95276469-95276549	81	chr11:95277469,95276443+95276469-95276549,95275887	S	60.99	62.24	68.06	67.01	63.23	62.1	65.32	68.22	68.99	68.05	85.9	86.7	60.18	59.73	81.73	81.8	26.35	Cluster_07	0.485141	NA
Slc12a7	MmuEX0042595	chr13:73810694-73810708	15	chr13:73810084,73810694-73810708,73812203	C3	29.13	24.12	3.17	3.66	5.03	0.79	3.5	2.66	0.54	0.72	1.16	0.19	0.44	1.1	0.29	0.28	26.33	Cluster_03	0.683932	CDS_PROT
Tmc8	MmuEX0047591	chr11:117792089-117792167	79	chr11:117791601,117792089-117792167,117792538+117792541	S	73.28	77.85	79.05	81.37	94.03	93.24	94.85	94.42	92.24	91.12	73.9	71.27	75.23	73.41	100	97.79	26.31	Cluster_02	0.305514	CDS_DISR_uEXC
Camk2g	MmuEX0008985	chr14:20745792-20745860	69	chr14:20755659,20745792-20745860,20744648	C2	47.76	41.39	41.6	44.16	58.05	54.07	59.1	63.72	65.08	70.38	42.82	40.02	42.95	42.25	51.33	43.13	26.31	Cluster_02	0.208957	CDS_PROT
Mybl1	MmuEX0030268	chr1:9671579-9671696	118	chr1:9672212,9671579-9671696+9671754+9671758,9670012	S	50.42	40.43	57.53	45.57	40.12	39.87	21.95	28.81	25.97	31.47	38.59	41.71	24.39	26.11	26.02	31.76	26.3	Cluster_03	0.598002	NA
Clk4	MmuEX0011727	chr11:51270537-51270595	59	chr11:51267331,51270517+51270537-51270595,51271800	C1	47.02	44.44	30.12	32.21	39.34	36.01	39.83	50.9	38.13	32.61	59.31	55.61	52.53	48.73	45.17	52.59	26.3	Cluster_07	0.387269	NA
Etfbkmt	MmuEX0001389	chr6:149142606-149142715	110	chr6:149141704,149142606-149142715,149144015	C3	38.36	41.04	36.08	42.55	48.08	63.61	42.57	44.26	53.15	40.74	60.79	58.19	62.65	68.51	65.99	55.35	26.27	Cluster_04	0.382726	UTR_5
Zmynd8	MmuEX0053985	chr2:165852868-165852879	12	chr2:165875705,165852868-165852879,165852148	S	16.83	15.63	17.51	13	18.34	21.3	15.43	18.34	12.44	15.07	19.45	21.44	23.89	38.28	4.67	5	26.26	Cluster_12	0.254454	CDS_PROT
Spice1	MmuEX0044683	chr16:44355440-44355522	83	chr16:44347506,44355440-44355522+44355535,44357744+44357760	C2	68.32	80.22	78.57	90.12	70.09	73.02	84.62	80.39	89.69	87.93	96.63	98.99	89.15	96.8	93.08	94.2	26.25	Cluster_04	0.623368	NA
Irgm1	MmuEX0024521	chr11:48868562-48868780	219	chr11:48871094,48868562-48868780,48867003	S	24.63	24.9	33.59	34.88	40.43	37.09	29.62	27.62	30.58	33.1	36.66	38.72	32.19	28.65	12	13.04	26.24	Cluster_12	0.743366	CDS_PROT
Dock9	MmuEX0015483	chr14:121592394-121592427	34	chr14:121594336,121592394-121592427,121591874+121591879+121591948	C1	14.82	17.3	4.82	4.15	11.47	4.53	23.37	29.87	7.01	6.42	2.06	3.01	1.7	0.79	0.76	0	26.24	Cluster_05	0.376689	CDS_uncertain
Gls	MmuEX0020589	chr1:52200618-52200651	34	chr1:52207301,52200618-52200651,52199887	C3	5.72	5.54	2.39	2.25	0.34	0.89	2	1.95	2.61	2.11	26.67	27.02	1.07	1.47	3.41	2.6	26.23	Cluster_08	0.964626	NA
Cacnb3	MmuEX1005581	chr15:98635294-98635338	45	chr15:98635213,98635294-98635338+98635392+98635401,98639488	C1	15.48	11.25	9.08	4.36	15.78	8.9	18.41	22.89	17.71	22.52	31.21	34.68	23.22	20.74	21.9	32.67	26.23	Cluster_07	0.445604	NA
Rusc2	MmuEX0040800	chr4:43413005-43413054	50	chr4:43382199,43413005-43413054,43414628	C1	14.52	15.09	26.51	32.46	10.2	3.23	20.75	25.49	28.09	19.4	24.29	20.87	25.66	11.83	4.23	2.27	26.23	Cluster_12	0.404645	UTR_5
Ccdc163	MmuEX0009675	chr4:116711286-116711378	93	chr4:116710284,116711286-116711378,116712372	C1	69.39	60.88	56.6	53.77	57.36	66.48	60.73	53.98	46.67	57.96	57.09	72.22	39.98	52.33	66.16	78.59	26.22	Cluster_10	0.30937	CDS_PROT
Arfgap1	MmuEX0005702	chr2:180967602-180967814	213	chr2:180967329,180967602-180967814,180971051	S	74.06	80.13	71.58	72.02	81.16	80.89	82.79	82.86	91.91	82.64	84.67	85.71	92.98	90.63	98.31	97.67	26.19	Cluster_04	0.396949	UTR_5
Spice1	MmuEX0044684	chr16:44356145-44356192	48	chr16:44347506,44356145-44356192,44357744+44357760	C3	67.62	81.05	72.55	88.73	72.88	67.86	82.46	77.78	76.47	84.62	95.29	97.8	88.98	91.94	89.96	93.62	26.18	Cluster_04	0.553039	CDS_PROT
Ranbp10	MmuEX0038697	chr8:105774287-105774435	149	chr8:105774535,105774287-105774435,105774113	S	70.76	76.92	87.87	88.21	96.85	93.58	93.45	96.27	94.93	93.75	95.64	96.45	93.09	92.73	100	100	26.16	Cluster_01	0.907727	CDS_DISR_uEXC
Braf	MmuEX0008162	chr6:39648821-39648856	36	chr6:39651605,39648821-39648856,39648486	S	12.87	12.64	9.88	6.62	2.72	2.68	3.01	5.07	6.72	5.07	24.85	32.86	7.41	14.11	9.46	9.78	26.16	Cluster_08	0.591334	CDS_PROT
Zfp820	MmuEX0053639	chr17:21840624-21840714	91	chr17:21845644,21840605+21840624-21840714,21823891	C1	88.65	78.99	78.28	54.05	80.88	77.92	87.88	82.76	88.96	90.91	90.61	91.9	94.39	90.23	84.97	90.81	26.15	Cluster_04	0.35889	NA
Tmem185a	MmuEX0007382	chrX:70465003-70465082	80	chrX:70467154,70465003-70465082+70465086,70463021	S	92.78	95.45	92.37	95.81	69.33	74.62	80.54	81.36	89.71	85.82	97.67	98.57	81.09	85.32	84.48	82.77	26.15	Cluster_08	0.310024	NA
Hnrnpd	MmuEX0023100	chr5:99963731-99963877	147	chr5:99963984,99963731-99963877+99963899,99962612	S	54.7	55.05	54.85	54.77	51.2	50.64	60.08	60.72	61.19	60.39	76.83	77.26	56.52	59.11	59.76	62.08	26.13	Cluster_07	0.520692	NA
Erbin	MmuEX0017201	chr13:103827907-103828023	117	chr13:103833498,103827907-103828023+103828216,103823406	C3	84.67	82.87	76.3	70.61	78.95	73.37	72.16	70.52	60	61.49	60.23	58.07	64.55	50.76	61.71	59.85	26.11	Cluster_05	0.600375	NA
Kdm7a	MmuEX0024893	chr6:39168941-39169103	163	chr6:39170124,39168941-39169103,39166754	S	71.73	76.07	83.33	87.8	92.87	95.24	84.11	84.5	88.76	94.62	100	97.23	88.24	91.04	100	100	26.1	Cluster_01	0.669539	CDS_DISR_uEXC
Bcas3	MmuEX0007814	chr11:85822022-85822112	91	chr11:85801952,85821776+85822022-85822112,85825202	C1	23.17	25.79	37.19	32.77	14.24	13.97	16.73	23.5	19.41	20.38	22.7	23.34	34.03	31.11	31.49	48.94	26.1	Cluster_11	0.595634	NA
Mocs2	MmuEX0029391	chr13:114819336-114819457	122	chr13:114818323+114818641,114819336-114819457,114820802	S	69.23	68.02	72.9	74.96	63.72	61.73	69.41	69.25	69.07	67.02	84.81	92.77	75.75	74.05	81.3	84.48	26.07	Cluster_07	0.737494	CDS_DISR_uEXC
Mfsd13a	MmuEX0047837	chr19:46371936-46372107	172	chr19:46369333,46371936-46372107,46372182	S	64.44	63.64	66.99	67.31	88.55	88.67	79.8	79.82	86.03	90.98	90.08	90.09	83.71	83.78	84.38	84.26	26.05	Cluster_01	0.71516	CDS_DISR_uEXC
Sh2b1	MmuEX0042118	chr7:126473479-126473615	137	chr7:126474694+126474996+126475185,126473479-126473615+126473746+126473821,126473094	S	19.45	16.45	21.39	16	36.63	34.39	11.4	20	18.24	19.3	12.5	8.54	14.78	4.15	9.22	10.65	26.05	Cluster_05	0.442598	NA
Fam134b	MmuEX0017945	chr15:25941126-25941243	118	chr15:25895143,25941062+25941065+25941126-25941243,25964224	S	0.16	0.13	0.32	0	0.81	0	2.91	2.26	1.27	2.04	1.1	1.01	21.73	30.38	0	0	26.05	Cluster_11	0.310059	NA
Kifc3	MmuEX6037597	chr8:95137809-95137865	57	chr8:95138210+95137915,95137575+95137809-95137898+95137922+95137865,95134859	ANN	0	0	0	0.73	0	0	0	0	3.87	3.91	29.12	22.96	3.04	2.79	0	4.46	26.04	Cluster_08	0.845948	NA
	MmuEX1000186	chr12:17900987-17901047	61	chr12:17882322,17900987-17901047,17933373	C3	58.27	79.5	67.97	59.11	100	74.18	70.03	69.03	83.01	90.41	82.4	96.76	86.11	82.66	83.74	90.72	26.04	Cluster_01	0.414987	NA
Rad54l	MmuEX0038551	chr4:116123244-116123316	73	chr4:116123479+116123501+116123528,116123244-116123316,116123148	S	48.91	50.22	32.67	36.95	40.35	43.92	31.54	27.36	41.26	39.97	45.13	49.82	27.3	22.78	25.23	21.81	26.04	Cluster_12	0.317488	UTR_5
Kif23	MmuEX0025548	chr9:61923905-61924216	312	chr9:61924632,61923905-61924216,61921246	S	38.9	41.97	31.22	34.65	47.87	46.22	51.33	53.61	48.53	47.55	56.43	58.92	31.57	31.71	44.92	43.6	26.03	Cluster_02	0.38281	CDS_PROT
Pan3	MmuEX0033550	chr5:147503085-147503202	118	chr5:147488258,147503085-147503202,147519505	C1	28.31	27.41	23.28	22.72	10.47	12.19	11.83	12.05	16.67	13.16	35.06	39.64	24.55	27.06	20.75	23.29	26.02	Cluster_07	0.353677	CDS_DISR_uINC
Slc25a53	MmuEX0028165	chrX:137027990-137028154	165	chrX:137037888+137037930+137038166+137038200+137038224,137027990-137028154,137016335+137016339	C2	82.92	80.8	71.65	76.33	80.35	79.34	87.72	88.76	86.71	81.67	100	100	86.22	76.56	79.44	79.73	26.01	Cluster_08	0.731203	UTR_5
Tspan32	MmuEX0049350	chr7:143017201-143017284	84	chr7:143015619+143015667,143016830+143017201-143017284,143017579	S	74.51	69.8	71.08	75.82	63.45	61.03	60.19	61.76	64.46	57.77	60.87	61.67	46.34	48.57	48.57	50.41	26	Cluster_03	0.4975	NA
Rbpms	MmuEX0039238	chr8:33789392-33789495	104	chr8:33795082,33789392-33789495,33784186	S	16.67	16.18	16.8	19.41	20	30.3	28.71	21.84	17.88	15.34	40.95	38.12	12.95	14.13	18.98	21.09	25.99	Cluster_08	0.572162	CDS_PROT
Mtif2	MmuEX0030028	chr11:29526693-29526843	151	chr11:29526487+29526565,29526693-29526843,29529929	S	53.05	42.61	53.41	45.37	54.93	63.42	54.47	54.11	65.76	62.01	66.39	67.08	74.24	73.38	71.55	72.37	25.98	Cluster_04	0.633204	UTR_5
Pla2g6	MmuEX0035515	chr15:79327635-79327681	47	chr15:79328002+79328089+79328210,79327635-79327681+79327714,79318005+79318010	S	53.85	53.27	53.85	61.54	52.73	65.85	49.12	42.5	37.88	31.29	41.51	41.31	34.36	32.3	35.36	35.05	25.96	Cluster_05	0.706379	NA
Neurl4	MmuEX0031527	chr11:69903677-69903719	43	chr11:69903452,69903654+69903677-69903719,69903865	S	67.93	73.12	78.27	69.55	90.22	88.64	88.2	87.9	88.61	91.22	86.64	87.36	91.4	86.11	98.34	94.54	25.91	Cluster_01	0.930771	NA
Bnip2	MmuEX0008099	chr9:70004306-70004341	36	chr9:70003667,70004306-70004341,70007043+70007064	S	33.57	29.46	27.04	25.45	21.68	21.79	26.21	24.14	19.85	20.52	25.44	26.96	8.9	8.23	5.24	6.01	25.9	Cluster_12	0.354528	CDS_PROT
Zfp788	MmuEX0053617	chr7:41643333-41643432	100	chr7:41633694,41643333-41643432,41647483+41647491	C2	45.98	39.11	50.45	34.7	43.16	29.49	34.56	43.59	27.07	37.47	57.57	58.76	41.24	27.43	35.91	40.39	25.89	Cluster_08	0.779689	CDS_PROT
Mark2	MmuEX0027951	chr19:7279986-7280012	27	chr19:7280998,7279986-7280012,7278086	C1	15.27	14.84	11.45	11.85	11.97	10.31	20.82	20.57	20.1	19.54	31.61	36.37	8.28	7.94	14.78	13.65	25.88	Cluster_08	0.851731	CDS_PROT
Lrrc24	MmuEX0008450	chr15:76723171-76723219	49	chr15:76723655,76723171-76723219,76722983	ANN	66	76.99	77.95	75.52	76.28	76.92	74.47	81.94	83.58	87.58	88.17	87.8	90.06	91.87	97.28	97.47	25.88	Cluster_04	0.77495	NA
Wbp1	MmuEX0051721	chr6:83120772-83120876	105	chr6:83121203,83120772-83120876,83120287	S	65.16	65.26	65.4	65.18	59.87	65.16	71.81	68.79	73.05	67.88	89.28	87.47	79.02	80.14	72.97	71.07	25.86	Cluster_07	0.654133	CDS_PROT
Hps3	MmuEX0023235	chr3:20019803-20019957	155	chr3:20022758,20019803-20019957,20018919+20019234	S	71.35	65.87	64.54	71.2	76.45	76.62	75.88	76.66	84.25	85.73	93.97	93.49	75.78	66.33	86.92	85.19	25.86	Cluster_02	0.362954	CDS_DISR_uEXC
P4ha1	MmuEX0033404	chr10:59355350-59355420	71	chr10:59352259,59355350-59355420,59361861	C3	68.47	69.55	67	64.9	65.01	64.02	68.23	70.7	75.67	77.71	90.14	90.58	76.98	81.54	76.55	74.17	25.84	Cluster_07	0.791177	NA
Cyp4f17	MmuEX0008670	chr17:32528276-32528358	83	chr17:32528111+32528154,32528238+32528276-32528358+32528363,32528717+32528800	S	68.12	79.57	68.4	66.31	88.76	86.86	79.8	85	80.16	82.21	64.73	59.21	69.89	75.31	80.54	77.91	25.84	Cluster_09	0.544977	NA
Mutyh	MmuEX0030237	chr4:116815962-116816035	74	chr4:116815838,116815962-116816035,116816313	S	66.35	63.71	81.98	70.83	92.41	89.29	92.41	82.28	87.28	85.96	77.84	75.64	81.01	82.04	88.6	89.91	25.82	Cluster_01	0.501417	CDS_DISR_uEXC
G3bp2	MmuEX0019843	chr5:92063337-92063435	99	chr5:92064325,92063337-92063435,92058070	S	14.31	14.01	16.5	16.41	9.7	8.57	10.75	10.75	20.79	21.65	24.76	25.04	24.44	25.22	34.87	35.02	25.82	Cluster_04	0.501347	CDS_PROT
Phf21a	MmuEX0034761	chr2:92326916-92327164	249	chr2:92320459,92326913+92326916-92327164,92328312+92328315	S	77.96	74.52	83.23	82.59	69.4	69.01	72.82	74.27	71.56	69.68	95.25	94.76	77.08	81.88	87.17	92.86	25.79	Cluster_07	0.522977	NA
Fbrsl1	MmuEX0018760	chr5:110376402-110376470	69	chr5:110377357,110376402-110376470,110376282	S	78.9	87.87	76.87	75.87	87.53	90.42	85.96	91.1	87.58	82.27	93.04	94.08	66.58	68.95	69.41	72.75	25.79	Cluster_12	0.378071	CDS_PROT
Osbpl1a	MmuEX0033206	chr18:12841184-12841346	163	chr18:12871078,12841184-12841346,12819661	C3	64.47	63.75	74.5	77.95	67.06	62.6	65	65.07	70.02	71.13	84.02	83.69	86.48	93.29	84.99	86.73	25.78	Cluster_04	0.576283	CDS_DISR_uEXC
Ptprv	MmuEX0038003	chr1:135128037-135128113	77	chr1:135128654,135127599+135128037-135128113,135127082	C1	46.87	45.75	56.04	57.05	48.91	41.76	46.45	49.67	48.55	47.59	56.84	66.68	38.33	33.63	44.68	47.33	25.78	Cluster_08	0.414285	NA
2700049A03Rik	MmuEX0001190	chr12:71216042-71216196	155	chr12:71194466,71216042-71216196,71242944	C2	44.33	36.59	47.52	50.41	45.12	37.57	41	48.29	40.4	51.23	61.81	57.35	34.53	33.08	52.27	48.49	25.78	Cluster_08	0.38798	CDS_DISR_uEXC
4933427D14Rik	MmuEX0001875	chr11:72162743-72162822	80	chr11:72165517,72162743-72162822,72159520	C1	16.88	13.71	20.39	17.43	12.59	9.3	11.9	14.29	13.64	16.28	13.79	24	22.39	28.81	42.03	31.4	25.77	Cluster_06	0.867973	CDS_uncertain
Erbb2	MmuEX0017192	chr11:98427256-98427455	200	chr11:98427150,98427256-98427455,98428136	C2	67.92	84	74.6	73.91	95.9	96.94	98.16	98.13	100	96.47	95.73	91.97	84.91	90	100	100	25.75	Cluster_02	0.669028	CDS_DISR_uEXC
Tsku	MmuEX0049313	chr7:98359358-98359467	110	chr7:98361242,98359358-98359467,98353616	C3	41.71	43.36	43.06	44.86	33.16	34.9	36.58	36.4	27.62	25.6	25.4	27.79	31.52	30.44	14.36	22.11	25.73	Cluster_03	0.611185	UTR_5
Rnf214	MmuEX0040148	chr9:45866947-45867051	105	chr9:45867500,45866947-45867051,45866661	S	42.54	37.61	32.47	39.33	50.75	44.22	42.33	43.32	32.34	34.56	27.19	25.96	22.27	21.25	39.13	36.84	25.72	Cluster_10	0.37259	CDS_PROT
Tlk2	MmuEX0047473	chr11:105210545-105210640	96	chr11:105209837,105210545-105210640,105221186	S	89.81	86.69	91.31	88.84	83.03	84.08	87.02	86.85	67.96	62.44	92.86	88.95	65.34	65.04	84.98	85.07	25.72	Cluster_10	0.342538	CDS_PROT
Picalm	MmuEX0035017	chr7:90182240-90182368	129	chr7:90177603,90182219+90182240-90182368,90189150	S	48.91	50.04	39.48	39.74	50.34	52.98	44.62	44.8	43.95	42.1	29.11	28.92	38.71	38.43	25.8	26.15	25.68	Cluster_05	0.587014	NA
Agpat3	MmuEX0004263	chr10:78351627-78351711	85	chr10:78352090,78351627-78351647+78351700+78351711,78329336	ANN	57.07	60.27	57.15	65.03	63.67	52.83	58.24	60.98	67.2	72.71	76.96	88.18	59.11	58.84	61.74	52.06	25.67	Cluster_08	0.842626	NA
Strn3	MmuEX0045551	chr12:51633579-51633719	141	chr12:51643104,51633579-51633719,51629507	C3	16.83	21.35	15.4	14.81	11.61	9.42	15	14.29	19.56	19.87	36.58	33.42	34.78	37.58	31.46	31.46	25.66	Cluster_04	0.739364	CDS_PROT
Zfp788	MmuEX0053615	chr7:41645288-41645805	518	chr7:41633694,41645288-41645805,41647483+41647491	C3	24.7	32.12	18.05	12.22	11.6	5.04	10.07	12.45	5.91	11.99	5.51	7.34	19.33	15.48	3.31	2.2	25.66	Cluster_03	0.705511	CDS_DISR_uINC
Rad18	MmuEX0038482	chr6:112628462-112628524	63	chr6:112644588,112628462-112628524,112620904	S	40.62	42.86	39.19	37.16	37.06	29.18	40.95	45.45	38.74	45.45	57.34	60.2	49.21	60.26	60.11	54.99	25.65	Cluster_04	0.701083	CDS_PROT
Slc25a40	MmuEX0042920	chr5:8424797-8424887	91	chr5:8423039,8424797-8424887,8427196	C2	15.98	17.09	12.15	15.69	18.46	20.92	16.28	16.16	32.48	29.73	40.59	38.53	36.49	35.54	35.09	32.16	25.64	Cluster_04	0.755031	UTR_5
Myo6	MmuEX0030563	chr9:80293527-80293553	27	chr9:80292517,80293527-80293553,80299146	C3	0	0	2.09	0	0	0	1.13	0.66	0	1.18	13.23	8.06	22.35	28.93	3.76	3.04	25.64	Cluster_04	0.322568	NA
Axin1	MmuEX0007151	chr17:26192516-26192623	108	chr17:26190231,26192516-26192623,26193939	S	22.06	21.92	19.14	17.2	21.85	17.75	28.19	23.94	27.78	27	36.7	37.19	28.46	27.78	42.88	44.71	25.63	Cluster_04	0.432888	CDS_PROT
Rab27a	MmuEX1021899	chr9:73060976-73061124	149	chr9:73045011,73060976-73061124,73075393	S	6.62	7.69	9.37	8.83	7.75	7.89	6.8	5.87	8.43	10.2	6.25	4.73	26.5	35.71	19.59	10.87	25.62	Cluster_11	0.387174	UTR_5
Mbd5	MmuEX0028082	chr2:49086590-49086652	63	chr2:49018325,49086590-49086652,49099717	C1	81.33	66.32	60.92	67.5	81.82	74.65	64.1	67.74	77.46	69.06	61.26	80.33	57.58	71.43	93.94	85.71	25.61	Cluster_06	0.323467	UTR_5
Stag2	MmuEX1024979	chrX:42150700-42150834	135	chrX:42149685+42149761,42150700-42150834+42151088,42201855	S	69.02	73.18	73.82	72.58	83.71	84.78	84.63	79.27	82.93	77.25	81.08	79.81	60.99	64.47	60.27	57.04	25.59	Cluster_12	0.720678	NA
Zkscan5	MmuEX1028799	chr5:145208134-145208716	583	chr5:145207708,145208134-145208716,145211746+145211763	C1	4.42	3.57	2.78	1.23	0.75	1.64	0	0.65	6.19	12.44	9.38	14.62	32	19.84	18.94	18.75	25.59	Cluster_04	0.666777	CDS_DISR_uINC
Ddhd1	MmuEX0014012	chr14:45622841-45622893	53	chr14:45629580,45622841-45622893+45622942,45620840	C2	46.97	34.56	29.76	30.11	15.92	14.45	15.56	16.23	20.25	15.81	27.55	31.67	26.71	17.18	31.06	25.79	25.59	Cluster_03	0.32976	NA
Smug1	MmuEX0044014	chr15:103158157-103158227	71	chr15:103163272,103158126+103158157-103158227,103157918	S	78	78.57	77.97	66.39	72.63	72.71	61.65	80.04	78.59	70.19	76.46	78.87	73.37	81.95	51.26	54.19	25.56	Cluster_12	0.715588	NA
Odf2	MmuEX0032959	chr2:29893038-29893154	117	chr2:29892276,29893001+29893038-29893154,29893444	S	69.73	68.65	85.44	83.65	88.37	84.78	94.42	95.08	92.55	94.33	82.62	82.87	80.96	77.31	86.86	85.58	25.56	Cluster_02	0.380682	NA
Rrnad1	MmuEX0007381	chr3:87927055-87927117	63	chr3:87927563,87927021+87927055-87927117,87926874	S	65.57	77.87	72.53	65.17	81.82	83.85	93.03	80.21	86.17	81.4	90.18	89.86	82.89	89.39	92.09	96.7	25.55	Cluster_01	0.647844	NA
2010111I01Rik	MmuEX0000746	chr13:63273226-63273285	60	chr13:63240331,63273226-63273285+63273349+63273408,63282142	C1	1.06	0.64	1.56	1.84	0.32	0	13.02	13.55	22.02	29.33	19.49	27.95	14.42	16.13	24.51	23.72	25.51	Cluster_04	0.438303	NA
Myo5a	MmuEX0030526	chr9:75192384-75192464	81	chr9:75190000,75192384-75192464,75193939	S	89.62	93.4	96.46	93.67	95.57	94.8	67.13	72.25	85.74	80.82	87.32	89.17	88.18	84.15	94.56	86.08	25.5	Cluster_11	0.246527	CDS_PROT
Fuz	MmuEX0019772	chr7:44898516-44898675	160	chr7:44897624,44898503+44898516-44898675+44898700,44898776	S	96.8	96.46	96.94	94.91	98.74	99.29	95.88	98.32	98.1	96.89	95.4	98.39	76	71.11	73.77	77.78	25.46	Cluster_12	0.420185	NA
Zfp874a	MmuEX0053681	chr13:67447364-67447432	69	chr13:67448709+67448821,67447364-67447432,67443334	S	8.97	11.11	5	1.14	2.09	1.36	0.27	1.64	0.87	1.64	0.68	2.06	17.89	12.82	28.84	23.99	25.45	Cluster_06	0.740057	CDS_DISR_uINC
Sik1	MmuEX0042381	chr17:31854894-31855064	171	chr17:31855672,31854894-31855064,31854324	S	75.46	74.54	67.16	76	92.27	90.92	81.97	80.73	90.96	87.5	90.7	94.23	86.2	80.73	98.56	95.51	25.45	Cluster_02	0.435954	CDS_PROT
Hjurp	MmuEX0022964	chr1:88272729-88272765	37	chr1:88275042,88272729-88272765,88270299	C1	73.52	78.53	76.92	76.62	67.4	74.08	73.04	75.29	80.62	82.33	88.82	88.93	72.41	73.25	96.9	95.49	25.45	Cluster_07	0.288456	CDS_DISR_uEXC
Parp9	MmuEX1019469	chr16:35939140-35939206	67	chr16:35939060,35939140-35939206,35941033	S	18.45	19.01	13.51	17.88	37.44	36.31	29.81	27.14	24.13	26.24	15.49	17.73	22.45	22.09	11.11	11.76	25.45	Cluster_12	0.268198	UTR_5
Scaf8	MmuEX0041117	chr17:3122053-3122114	62	chr17:3115418+3115801+3115895,3122053-3122114,3145075	S	11.68	12.33	15.79	12.63	14.16	13.81	12.3	11.17	22.78	15.1	28.61	37.62	34.25	40.09	24.9	26.88	25.44	Cluster_04	0.722667	CDS_uncertain
Papd4	MmuEX1029193	chr13:93176353-93176463	111	chr13:93177095,93176353-93176463,93175812	S	6.02	13.16	8	2.72	2.75	12.5	10.26	6.7	14.84	9.76	29.86	31.75	10.34	8	18.07	11.86	25.44	Cluster_07	0.523859	CDS_DISR_uINC
Gpank1	MmuEX1014034	chr17:35121667-35121711	45	chr17:35121550,35121667-35121711+35121798,35123053	C1	19.74	20.64	21.77	22.39	25.08	23.67	24.39	20.79	37.2	31.47	35.55	27.02	38.19	35.48	49.69	41.54	25.42	Cluster_04	0.451742	NA
Dbp	MmuEX0013795	chr7:45706606-45707016	411	chr7:45705762,45706606-45707016,45708260	S	60.28	58.14	68.97	60.68	57.3	62.07	73.44	66.67	75.76	62.64	68.35	66.91	33.33	56	50.46	53.27	25.4	Cluster_10	0.372956	CDS_PROT
Mbd1	MmuEX0028062	chr18:74278679-74278750	72	chr18:74277578+74277597,74278679-74278750,74281879	S	23.44	29.64	29.14	29.5	29.31	24.37	35.33	27.11	39.68	47.2	40.81	41.63	43	43.66	52.63	51.18	25.37	Cluster_04	0.733461	CDS_PROT
Aasdh	MmuEX0002893	chr5:76884312-76884436	125	chr5:76884558,76884312-76884436,76884201	C3	21.52	19	21.96	11.74	33.97	23.23	10.7	12.46	8.93	6.25	9.38	6.16	7.53	0	5.56	0.93	25.35	Cluster_05	0.725067	CDS_DISR_uINC
Trit1	MmuEX0049023	chr4:123052066-123052175	110	chr4:123049554,123052066-123052175+123052207,123052484	S	72.38	59.75	60.5	61.34	75.53	78.01	63.33	73.58	72.88	78.63	87.02	85.5	72.81	65.96	71.1	75.08	25.34	Cluster_02	0.279034	NA
Rtn4ip1	MmuEX0040720	chr10:43921387-43921435	49	chr10:43910917,43921387-43921435,43928323	S	78.63	72.02	72.54	71.92	93.22	95.74	85.69	90.33	89.35	92.44	96.55	98.55	94.48	93.31	92.98	93.68	25.32	Cluster_01	0.673862	CDS_DISR_uEXC
Phldb2	MmuEX0034877	chr16:45788989-45789117	129	chr16:45801492,45788989-45789117,45781457	S	78.37	75.83	72.24	73.63	80.52	76.45	71.11	73.56	83.42	90.14	81.18	73.63	86.64	82.22	95.28	100	25.3	Cluster_06	0.59861	CDS_PROT
Max	MmuEX0028055	chr12:76939430-76939514	85	chr12:76939967,76939414+76939426+76939430-76939514,76938755+76938992	S	3.1	2.77	1.84	1.88	1.2	0.93	2.04	2.43	4.08	3.43	22.45	30.24	3.56	4.03	10.89	9.76	25.28	Cluster_07	0.655608	NA
Patz1	MmuEX0033787	chr11:3294456-3294547	92	chr11:3293343,3294456-3294547,3299034	S	27.8	28.09	29.04	29.79	42.52	39.92	32.16	34.74	26.59	27.03	17.22	17.95	24.94	23.15	15.85	16.06	25.27	Cluster_05	0.625648	CDS_PROT
Eef1d	MmuEX0016265	chr15:75900691-75900762	72	chr15:75901132,75900691-75900762,75896919	S	70.28	68.85	77.06	76.1	68.52	68.73	73.76	73.92	80.29	79.51	86.84	86.7	91.52	92.27	93.74	94.03	25.26	Cluster_04	0.869054	CDS_PROT
Ccdc82	MmuEX7005946	chr9:13249259-13249342	84	chr9:13248532,13249259-13249342,13252071	ANN	16.14	25.75	20.24	19.37	30.35	38.44	29.83	29.17	14.75	30.13	9.58	8.68	12.39	17.67	21.44	14.16	25.26	Cluster_09	0.532993	NA
Fbxo5	MmuEX1010269	chr10:5800256-5800435	180	chr10:5801152,5800256-5800435,5799822	S	75.62	78.38	77.98	71.07	96.83	94.46	95.9	95.4	95.34	95.82	93.66	92.08	98.75	99.28	99.7	99.87	25.25	Cluster_01	0.78385	CDS_PROT
Dgcr8	MmuEX0014383	chr16:18269588-18269650	63	chr16:18272721,18269588-18269650,18259979	S	5.4	4.76	3.99	3.18	3.45	3.93	8.33	3.53	11.28	12.24	28.17	29.48	6.53	11.46	10.97	8.95	25.25	Cluster_07	0.515452	CDS_PROT
Cuta	MmuEX0013201	chr17:26939317-26939368	52	chr17:26939451,26939317-26939368,26939092+26939195	S	52.15	47.87	50.1	52.07	63.5	67.73	69.77	62.72	41.34	47.05	40.35	41.66	44.09	39.47	44.02	47.19	25.25	Cluster_05	0.43329	CDS_PROT
Rad54b	MmuEX0038540	chr4:11612618-11612818	201	chr4:11612438,11612618-11612818,11615443+11615458	S	72.82	73.03	63.55	80	89.32	91.1	85.92	83.55	81.12	74.94	63.79	66.15	69.35	66.85	82.97	79.53	25.24	Cluster_09	0.462879	CDS_PROT
Iqce	MmuEX0024424	chr5:140669022-140669105	84	chr5:140670467,140669022-140669105+140669120+140669159,140666208	S	27.43	30	26.47	30.23	31.46	31.03	27.71	24.21	24.64	34.07	48	54.39	44.44	39.76	48.45	43.18	25.24	Cluster_07	0.432562	NA
Gnas	MmuEX0021319	chr2:174328108-174328131	24	chr2:174327941,174328108-174328131,174334212	C2	21.84	29.39	22	11.46	19.52	19.09	13.86	12.76	20.53	5.69	4.76	5.86	1.38	0.89	0	0.8	25.22	Cluster_05	0.794299	UTR_5
Brat1	MmuEX0002599	chr5:140717203-140717319	117	chr5:140717027,140717144+140717149+140717203-140717319+140717336,140717902	S	74.38	72.67	81.08	83.84	90.88	91.45	85.29	89.43	86.67	92.89	89.19	95.68	82.02	80.8	100	97.51	25.22	Cluster_02	0.595235	NA
Zfp961	MmuEX0053740	chr8:71966100-71966160	61	chr8:71965916+71965920+71965990,71966100-71966160,71967899	C1	57.65	56.3	42.94	64.82	52.06	64.2	55.11	56.72	62.03	60.88	78.49	79.68	60.32	69.01	76.19	74.27	25.21	Cluster_07	0.629136	CDS_DISR_uEXC
Ehmt2	MmuEX0016483	chr17:34905610-34905711	102	chr17:34905456,34905610-34905711,34905910	S	54.1	55.4	52.76	52.4	61.35	60.8	58.9	57.92	51.86	49.77	52.75	55.74	52.05	48.82	77.03	74.27	25.21	Cluster_06	0.433641	CDS_PROT
Mettl25	MmuEX0007565	chr10:105836127-105836220	94	chr10:105841076,105836127-105836220,105833015	S	21.83	13.54	24.62	10.44	4.11	4.17	32.14	26.53	25.71	17.06	25.31	16.22	16.92	20	8.47	9.09	25.2	Cluster_12	0.260621	CDS_DISR_uINC
Eea1	MmuEX0016254	chr10:95978161-95978286	126	chr10:95974078,95978161-95978286,95989562	S	5.38	6.91	4.45	7.12	2.53	5.29	5.62	7.02	6.4	8.5	30.46	27.74	4.49	9.07	6.14	2.35	25.19	Cluster_08	0.962733	CDS_PROT
1300002E11Rik	MmuEX0000218	chr16:21800775-21800836	62	chr16:21795975,21800715+21800775-21800836,21808247+21808678	C3	46.59	48.99	24.86	24.24	23.85	26.65	27.36	33.87	34.86	27.94	51.56	47.92	37.33	43.02	41.74	45.56	25.19	Cluster_07	0.381543	NA
Ppp4r3a	MmuEX0043904	chr12:101045526-101045681	156	chr12:101049660,101045526-101045681,101044569+101044659	S	26.16	23.99	21.03	19.53	11.57	12.52	15.23	15.58	12.57	11.58	38.19	36.24	11.82	12.98	16.53	18.73	25.18	Cluster_08	0.74166	CDS_DISR_uINC
Gbe1	MmuEX6063047	chr16:70491934-70492044	111	chr16:70488126,70491934-70492044,70495228	S	99.25	100	100	99.12	100	100	94.48	96.2	89.13	92.54	75.1	74.56	100	97.04	100	100	25.17	Cluster_09	0.939686	CDS_PROT
Sec31a	MmuEX0041516	chr5:100389068-100389106	39	chr5:100390759,100389068-100389106,100386203	C2	89.75	89.01	90.16	91.33	69.32	68.27	78.27	79.01	82.35	84.41	85.95	85.44	93.74	93.61	93.3	94.6	25.16	Cluster_11	0.707482	CDS_PROT
Slc16a13	MmuEX0042647	chr11:70220195-70220338	144	chr11:70220479,70220195-70220338,70219330	S	75.02	76.53	75.93	73.74	89.43	90.95	92.35	84.81	100	100	90.43	90	88.62	86.65	100	100	25.16	Cluster_01	0.558912	CDS_PROT
Fancm	MmuEX0018597	chr12:65097302-65097508	207	chr12:65095905,65097302-65097508,65099248	S	78.26	90.32	78.64	88.1	88.45	91.06	88.55	89.54	87.11	81.82	90.59	86.52	65.85	71.96	93.55	94.55	25.14	Cluster_10	0.84831	CDS_PROT
Ddhd1	MmuEX0014008	chr14:45599130-45599185	56	chr14:45601565,45599102+45599130-45599185,45595664	S	78.47	77.11	71.43	61.96	73	76.69	71.72	74.51	82.49	84.57	89.18	90.86	90.86	92.81	86.6	85.87	25.14	Cluster_04	0.674101	NA
Mtg2	MmuEX0022179	chr2:180084451-180084582	132	chr2:180084229+180084282+180084312,180084451-180084582+180084589,180085380	S	75.02	80.47	73.21	78.26	79.98	87.97	76.19	79.37	86.54	84.28	85.83	85.82	65.76	62.04	88.9	89.18	25.14	Cluster_10	0.483969	NA
Coasy	MmuEX0012039	chr11:101082999-101083706	708	chr11:101082690,101082999-101083706,101084316	S	90.57	87.5	85.6	90.42	92.9	89.42	92.61	94.54	83.87	86.04	68.87	68.05	80.01	78.25	77.15	81.44	25.12	Cluster_09	0.645602	CDS_PROT
Rad54b	MmuEX0038542	chr4:11583677-11583722	46	chr4:11569932,11583677-11583722,11593621	C2	32.81	31.39	27.94	23.73	18.68	18.41	25.62	22.07	42.31	37.42	44.39	39.99	33.33	34.74	15.69	18.44	25.12	Cluster_08	0.351795	CDS_DISR_uINC
Simc1	MmuEX0001356	chr13:54528304-54528536	233	chr13:54526672,54528304-54528536+54528551,54529154	S	67.62	70.45	81.71	87.23	80.39	77.32	71.93	72.73	100	82.61	92.77	94.23	82.46	83.33	96.23	92.06	25.12	Cluster_04	0.264045	NA
Ddi2	MmuEX0014029	chr4:141689270-141689331	62	chr4:141692255,141689270-141689331,141685631	S	75.81	69.57	75.6	77.94	94.32	93.44	93.12	94.94	94.44	95.45	90.07	88.63	89.73	90.08	99.13	96.45	25.1	Cluster_01	0.78586	CDS_PROT
Tsc22d2	MmuEX0049271	chr3:58428228-58428299	72	chr3:58417613,58428228-58428299,58459331	C1	11.11	11.22	11.01	11.11	7.76	9.39	11.23	9.09	7.58	7.98	15.6	16.16	30.11	35.6	17.85	19.47	25.08	Cluster_11	0.40694	CDS_PROT
Scai	MmuEX0041127	chr2:39150314-39150414	101	chr2:39189913+39189989,39150314-39150414,39133086	S	24.44	24.85	17.39	21.28	13.73	20.75	16.67	24.71	22.08	31.15	51.28	33.33	29.03	29.41	19.23	19.23	25.06	Cluster_08	0.593714	CDS_DISR_uINC
Guf1	MmuEX0022213	chr5:69563083-69563222	140	chr5:69561857,69563083-69563222,69564524	C1	52.57	51.96	42.27	44.62	65.7	71.3	47.93	52.4	56.25	60.81	42.66	45.14	51.44	55.1	48.91	48.47	25.05	Cluster_09	0.276294	CDS_DISR_uEXC
Rhno1	MmuEX0002090	chr6:128362125-128362184	60	chr6:128362710+128362839,128361659+128361954+128362049+128362058+128362061+128362125-128362184,128359354	C2	19.73	21.68	21.64	16.5	23.61	23.08	25.74	17.03	25.74	23.73	25.05	26.62	32.24	29.45	5.64	6.03	25.01	Cluster_12	0.568061	NA
Arhgap17	MmuEX0005803	chr7:123285444-123285467	24	chr7:123286498,123285444-123285467,123283825	C3	24.95	24.07	13.42	17.08	26.38	28.35	25.94	19.54	12.18	13.7	6.52	11.45	3.84	2.79	2.47	2.27	25	Cluster_05	0.912189	CDS_DISR_uINC
Cnppd1	MmuEX0000672	chr1:75142058-75142560	503	chr1:75142643,75142058-75142560,75141503	S	93.45	95.38	91.39	93.89	97.38	95.55	93.4	92.06	95.13	91.27	68.62	74.31	88.44	86.71	80.23	86.57	25	Cluster_09	0.778425	UTR_5
Zfp74	MmuEX1028635	chr7:29951714-29951890	177	chr7:29953855,29951714-29951890,29943540+29943545	S	75	75	90	90.24	100	92.59	85.54	90.62	94.12	91.3	79.17	78.18	80.39	94.87	100	100	25	Cluster_01	0.251154	UTR_5
Emsy	MmuEX0000777	chr7:98593331-98593433	103	chr7:98594752+98595216,98593331-98593433+98593666+98593810,98590884	S	66.12	68.48	71.6	74.42	71.46	70.71	72.79	64.56	72.67	70.88	70.6	62.01	90.72	91.8	88.53	87.11	24.96	Cluster_06	0.425264	NA
Tjap1	MmuEX0047381	chr17:46264111-46264190	80	chr17:46264879+46264883,46264094+46264111-46264190,46263807+46263810+46263813	S	13.42	9.31	12.2	12.99	11.63	8.33	15.64	11.32	17.79	19.33	21.52	28.65	15.14	14.33	36.14	33.64	24.91	Cluster_06	0.426603	NA
Ttc23	MmuEX0049474	chr7:67651923-67651971	49	chr7:67647845,67651923-67651971,67662327	C2	8.77	4.41	8.43	6.21	5.56	0	9.8	7.94	6.85	11.11	12.87	11.67	30.72	24.64	12.63	10.77	24.9	Cluster_04	0.378308	UTR_5
Mtss1	MmuEX0030166	chr15:58947326-58947520	195	chr15:58951470,58947326-58947520,58946019	C3	66.97	68.36	62.9	60.74	87.67	85.77	59.78	72.85	76.4	76.06	75.28	73.71	68.83	66.02	68.58	73.24	24.9	Cluster_02	0.337483	NA
Rabgap1l	MmuEX0038436	chr1:160307176-160307398	223	chr1:160342036,160307176-160307398+160307784,160257535	S	33.52	27.04	27.78	22.52	16.48	11.92	19.4	19.76	9.52	12	12.64	10.34	5.62	5.15	26.98	28.3	24.9	Cluster_03	0.279315	NA
Lrig1	MmuEX1016388	chr6:94660520-94660744	225	chr6:94663927,94660520-94660744,94659010	C3	0	0.77	0.45	0.78	0	0	0	0	4.04	8.39	27.83	21.92	3.88	3.77	5.13	0	24.88	Cluster_08	0.778977	CDS_DISR_uINC
Stx16	MmuEX0045567	chr2:174084646-174084657	12	chr2:174077189,174084646-174084657,174090621	C2	53.15	54.8	49.75	52.81	55.56	52.07	47.32	53.53	47.64	44.89	41.04	42.82	54.96	54.5	64.38	69.23	24.88	Cluster_06	0.419377	CDS_PROT
Slc46a1	MmuEX0043366	chr11:78466351-78467203	853	chr11:78466005,78466351-78467203,78468625	S	74.23	83.38	90.15	74.63	96.8	92.83	95.23	88.81	79.61	91.67	76.33	69.99	75.22	82.95	70.79	69.11	24.86	Cluster_05	0.426398	CDS_DISR_uEXC
Fam109a	MmuEX0017813	chr5:121850470-121850546	77	chr5:121849339,121850470-121850546,121851168	ANN	87.67	88.31	91.41	85.56	93.08	93.57	92.95	93.79	84.37	78.81	82.58	90	71.7	65.35	82.73	80.23	24.84	Cluster_10	0.729713	NA
Rbm5	MmuEX0039182	chr9:107759776-107759849	74	chr9:107760322,107759776-107759849,107756992	S	70.81	68.78	76.67	80.36	83.48	79.09	88.81	88.46	89.87	84.24	85.71	91	93.6	95.66	92.32	94.22	24.83	Cluster_01	0.638541	CDS_DISR_uEXC
Ivns1abp	MmuEX0024799	chr1:151355167-151355236	70	chr1:151354693+151354759,151355167-151355236+151355311,151355850+151356129	S	34.85	34.45	22.24	21.24	19.85	17.51	15.45	16.37	16.04	13.78	23.71	20.41	27.47	30.15	9.96	9.72	24.81	Cluster_03	0.477669	NA
Zfp280d	MmuEX0053175	chr9:72329510-72329610	101	chr9:72329162,72329510-72329610,72330866	S	2.71	1.26	2.47	2.37	0.28	0.63	1.07	2.07	0.51	0.99	25.97	24.55	0.68	1.68	1.47	1.88	24.8	Cluster_08	0.943782	CDS_DISR_uINC
Zfp551	MmuEX0053443	chr7:12421808-12421846	39	chr7:12422390,12421808-12421846,12418666	C2	89.39	72.8	93.17	84.91	90	90.58	93.71	93.13	71.74	78.67	93.67	77.86	81.14	85.07	100	100	24.8	Cluster_06	0.256142	CDS_PROT
Sec31a	MmuEX0041517	chr5:100388534-100388611	78	chr5:100390759,100388534-100388611,100386203	C2	86.6	86.87	89.04	90.67	66.93	65.37	74.91	75.63	71.37	71.4	65.2	67.95	88.5	85.8	89.3	92.59	24.79	Cluster_11	0.635475	CDS_PROT
Tbp	MmuEX0046606	chr17:15501312-15501357	46	chr17:15500024+15500226,15501312-15501357,15502962+15502965	C1	8.19	10.44	8.47	7.95	9.59	9.06	15.59	15.3	18.24	19.13	35.12	30.88	23.19	22.55	15.96	12.47	24.79	Cluster_07	0.521756	UTR_5
Ccdc88a	MmuEX0009965	chr11:29498409-29498612	204	chr11:29494093,29498409-29498612,29499335	C1	82.77	92.86	86.25	89.08	72.69	80.09	76.03	77.94	65.71	78.64	95.77	98.15	75.92	75.46	98.33	91.78	24.79	Cluster_07	0.253147	CDS_PROT
Ermard	MmuEX0000795	chr17:15058760-15058836	77	chr17:15056834,15058760-15058836,15059344	S	74.63	84.62	83.26	88.57	90.56	88.47	74.55	75	85.03	86.31	93.94	96.34	98.92	96.89	100	99.1	24.77	Cluster_04	0.347247	CDS_DISR_uEXC
Birc3	MmuEX1005179	chr9:7865950-7866517	568	chr9:7872687+7872823+7872990+7873056,7865895+7865950-7866517,7861407	S	14.06	21.48	14.61	10.93	18.42	17.34	17.2	17.81	13.97	16.65	25.38	33.83	6.02	8.01	3.31	6.37	24.76	Cluster_08	0.428661	NA
Cdk20	MmuEX0010577	chr13:64437591-64437655	65	chr13:64437512,64437591-64437655+64437671+64437783,64437877	S	14.81	4.48	16.25	5.88	12.31	13.27	15.2	7.46	24.66	17.07	21.4	28.61	1.84	4	0	0.49	24.76	Cluster_12	0.419261	NA
Slc38a10	MmuEX0043224	chr11:120147721-120147838	118	chr11:120150838+120150980,120147721-120147838,120141645	S	96.64	94.18	93.89	93.81	93.61	92.21	95.74	95.83	81.79	73.4	81.3	84.94	70.63	71.42	73.56	70.4	24.75	Cluster_05	0.908876	CDS_DISR_uEXC
Sf1	MmuEX0041898	chr19:6375658-6375862	205	chr19:6374898,6375658-6375862,6376296	S	37.01	36.55	36.25	35.46	30.53	28.44	36.3	36.69	41.28	43.55	54.14	54.31	48.78	48.21	47.71	45.92	24.75	Cluster_07	0.534249	CDS_PROT
Dnajb2	MmuEX0015136	chr1:75244563-75244590	28	chr1:75243661,75244563-75244590,75244794	S	8.63	6.22	13.7	6.58	8.09	19.94	6.32	6.32	17.65	20.08	21.84	15.2	23.76	38.37	21.85	30.55	24.74	Cluster_04	0.564426	CDS_PROT
Cdk11b	MmuEX0010539	chr4:155625727-155625773	47	chr4:155625654,155625727-155625773,155626774	S	28.98	30.09	26.08	25.22	33.8	29.21	32.82	30.57	34.51	33.18	47.1	43.23	29.39	29.72	21.96	18.89	24.73	Cluster_08	0.588541	UTR_5
Nlrc4	MmuEX1018567	chr17:74458605-74458694	90	chr17:74459006,74458466+74458605-74458694,74453166	S	16.67	11.63	18.64	9.52	14.75	14.42	11.15	10.26	17.21	16.16	20	29.41	1.47	0.79	0	0	24.7	Cluster_12	0.491308	NA
Fam13b	MmuEX0017976	chr18:34459357-34459422	66	chr18:34462061,34459357-34459422,34457874	S	4.58	2.29	1.97	2.55	2.51	3.45	1.47	1.95	1.04	1.03	0.47	1.39	11.33	11.95	29.31	21.92	24.69	Cluster_06	0.925123	CDS_PROT
Pwwp2a	MmuEX0038082	chr11:43717030-43717149	120	chr11:43705477+43705531+43705567,43717030-43717149,43720221+43720332	S	23.27	28.47	13.33	17.75	15.12	13.54	16.03	16.32	20.09	17.68	38.42	38.25	13.68	13.62	19.72	16.21	24.69	Cluster_08	0.890926	CDS_PROT
Serpina3i	MmuEX6082753	chr12:104265094-104265712	619	chr12:104264435,104265094-104265736+104265712,104266445+104268444	ANN	96.44	90.24	79.56	71.06	78.05	86.09	89.88	85.28	97.99	99	100	100	100	100	100	90.45	24.69	Cluster_04	0.41184	NA
5730480H06Rik	MmuEX0033427	chr5:48377075-48377165	91	chr5:48375610,48377075-48377165,48379330	S	69.38	66.53	78.31	68.05	58.62	61.11	71.08	71.12	75	71.84	70.41	75.51	79.5	77.78	86.99	82.09	24.68	Cluster_06	0.353222	CDS_DISR_uEXC
Zfp141	MmuEX1028384	chr7:42501358-42501425	68	chr7:42505610,42501358-42501425,42490276	S	58.46	55.53	59.35	48.19	31.9	40.24	61.56	45.58	40.31	38.06	36.97	42.36	53.49	67.98	57.11	44.79	24.66	Cluster_11	0.523925	UTR_5
Cdc42bpa	MmuEX0010395	chr1:180093944-180094186	243	chr1:180084505,180093944-180094186,180094381	S	62.99	62.86	65.07	62	70.07	49.32	53.85	58.77	57.49	53.62	65.94	67.11	50.55	46	76.81	69.02	24.64	Cluster_10	0.259115	CDS_PROT
Mtf2	MmuEX0029985	chr5:108099654-108099731	78	chr5:108099186,108099654-108099731,108100813	S	26.36	29.93	25.41	22.27	8.85	9.23	12.27	9.97	14.99	12.1	25.96	26.61	9.45	8.99	3.45	3.64	24.6	Cluster_03	0.521003	CDS_DISR_uINC
Zfp217	MmuEX0053093	chr2:170116142-170116258	117	chr2:170119019,170116142-170116258,170115572	S	74.05	84.94	78.17	70.47	87.87	89.58	87.97	86.3	90.86	90.1	91.66	94.18	93.67	94.1	98.58	99.25	24.59	Cluster_01	0.520263	CDS_PROT
Senp8	MmuEX0041695	chr9:59750262-59750371	110	chr9:59750578,59750262-59750371,59737868	C2	10.11	12.2	5.75	8.86	6.06	22.58	22.11	18.84	31.43	32.35	28.85	27.73	18.4	21.1	13.41	13.31	24.59	Cluster_08	0.175335	CDS_PROT
Adamts10	MmuEX0003812	chr17:33543636-33543781	146	chr17:33543305,33543636-33543781,33543872	S	97.06	94.63	97.54	96.38	97.99	98.88	95.45	97.13	96.68	95.24	100	100	89.38	61.46	100	87.24	24.58	Cluster_10	0.954487	CDS_DISR_uEXC
Dnase2a	MmuEX0015260	chr8:84909572-84909690	119	chr8:84909335,84909526+84909572-84909690,84909772+84909816	S	80	75.66	84.12	80.37	96.26	96.73	97.22	96.23	91.33	95.96	86.6	88.24	73.15	71.12	85.32	87.62	24.58	Cluster_10	0.459786	NA
Leng8	MmuEX1016170	chr7:4143294-4143309	16	chr7:4143037,4143259+4143294-4143309,4143419	S	37.89	34.84	28.87	27.21	17.45	15.79	33.7	34.81	40.82	41.58	29.46	26.8	27.72	32.04	25.24	25.18	24.58	Cluster_12	0.158147	NA
Alg3	MmuEX0004649	chr16:20608486-20608646	161	chr16:20608742,20608486-20608646,20607884	S	61.54	73.14	88.05	90.2	84.37	99.45	79.86	96.76	88.76	88.41	89.9	85.05	72.42	66.75	79.47	77.19	24.57	Cluster_10	0.314893	CDS_DISR_uEXC
Mettl22	MmuEX0007398	chr16:8482127-8482167	41	chr16:8478329,8482127-8482167,8482256	S	62.24	68.09	64.78	78.48	54.11	74.98	74.36	78.45	74.52	75.52	87.37	86.17	69.52	75.29	63.16	61.26	24.56	Cluster_08	0.553206	CDS_DISR_uEXC
Fbrsl1	MmuEX1010212	chr5:110436614-110436728	115	chr5:110447880,110436614-110436728,110433101	S	0.34	0.88	0.46	1.13	1.44	0.35	8.62	10.64	20.92	17.12	24.17	26.14	16.03	17.15	16.27	14.06	24.55	Cluster_04	0.43894	CDS_uncertain
Tnrc6b	MmuEX0048388	chr15:80882944-80883102	159	chr15:80881206,80882944-80883102,80884207	S	60.55	62.53	63.04	67.28	67.44	66.36	60.08	60.38	42.3	48.17	66.35	64.91	40.28	54.29	71.43	68.09	24.53	Cluster_10	0.327954	CDS_PROT
Dtnb	MmuEX0015826	chr12:3754096-3754116	21	chr12:3751907,3754096-3754116,3772587	S	25.75	21.77	37.96	30.05	21.43	18.32	17.62	22.67	12.01	12.68	21.11	17.32	14.62	21.81	8.39	10.59	24.52	Cluster_03	0.616509	CDS_PROT
Atat1	MmuEX0006558	chr17:35902356-35902438	83	chr17:35904108,35902356-35902438,35902054	C2	31.58	26.05	17.16	24.44	38.36	37.66	29.7	33.33	22.64	20	14.94	12.05	17.12	20.45	15.25	12.96	24.51	Cluster_05	0.589429	CDS_DISR_uINC
2610021A01Rik	MmuEX0038233	chr7:41603436-41603534	99	chr7:41599400+41599469+41599707,41603436-41603534,41611676	C1	43.78	44.82	39.8	32.22	20.28	22.99	23.94	26.94	19.78	19.81	29.23	19.09	26.25	27.48	23.88	24.61	24.5	Cluster_03	0.904195	UTR_5
Zmynd11	MmuEX0053970	chr13:9710146-9710307	162	chr13:9720773,9710146-9710307,9698705	S	69.35	65.64	75.24	75.21	70.86	69.65	72.59	71.89	58.33	59.08	51.01	50.42	65.82	65.98	60.1	65.38	24.5	Cluster_09	0.762691	CDS_PROT
Dennd6b	MmuEX0017850	chr15:89186956-89186998	43	chr15:89187144+89187148+89187185,89186956-89186998+89187050,89186427	C3	87.95	85.42	93.76	100	89.66	96.61	94.81	97.3	89.83	91.05	91.58	84.13	78.08	66.7	92.77	97.39	24.49	Cluster_10	0.846023	NA
Cdc37l1	MmuEX0010381	chr19:29012788-29012910	123	chr19:29012053,29012788-29012910,29013811	C3	31.93	29.74	21.13	24.52	10.62	13.28	13.21	16.16	8.57	6.58	23.88	25.96	6.57	6.13	7.04	8.01	24.49	Cluster_03	0.684359	CDS_DISR_uINC
Fam193a	MmuEX0018215	chr5:34440369-34440590	222	chr5:34440233,34440348+34440369-34440590,34443148+34443301	S	92.76	93.59	94.34	90.48	91.39	90.6	92.36	94.63	91.91	91.92	90.36	95.37	78.89	59.18	89.42	90.62	24.47	Cluster_10	0.954542	NA
Myl6	MmuEX0002700	chr10:128492939-128493045	107	chr10:128493539,128492939-128493045,128492352+128492402+128492535	C3	10.59	8.35	23.27	25.79	3.72	4.07	3.99	3.42	0.72	2.3	2.59	1.82	3.29	1.69	0.09	0.08	24.45	Cluster_03	0.588649	CDS_DISR_uINC
Comt	MmuEX0012394	chr16:18424304-18424360	57	chr16:18426356,18424304-18424360,18411890+18411957	S	79.34	76.24	81.68	77.61	72.93	69.88	70.41	70.94	75.49	78.83	60.55	58.19	86.67	80.95	71.32	70.46	24.44	Cluster_09	0.377282	UTR_5
Snx29	MmuEX0040766	chr16:11395219-11395399	181	chr16:11367801,11395219-11395399,11399765	S	93.22	85.83	81.69	80.42	87.99	94.05	96.15	98.01	90.14	94.33	98.48	87.06	80.09	78.16	70.08	75.22	24.43	Cluster_12	0.791776	CDS_DISR_uEXC
Zfp780b	MmuEX1028653	chr7:27976740-27976833	94	chr7:27979090,27976740-27976833,27974805	S	75.74	84.22	85.29	89.01	85.66	79.51	70.64	77.68	80.77	79.53	69.6	55.84	67.85	63.27	78.97	84.15	24.43	Cluster_09	0.551037	UTR_5
Tpm2	MmuEX0048600	chr4:43518644-43518719	76	chr4:43519227,43518644-43518719,43518464	C3	16.98	15.51	18.89	18.44	26.53	27.41	25.24	32.72	26.09	23.91	16.93	19.68	20.71	14.86	2.19	6.93	24.42	Cluster_12	0.739415	NA
Zfp275	MmuEX0053141	chrX:73351269-73351360	92	chrX:73344912,73351269-73351360,73351809	S	48.15	42.36	57.55	59.24	54.62	50.5	51.06	59.52	39.39	54.84	33.33	34.62	35.08	37.1	42.45	37.93	24.42	Cluster_05	0.561034	CDS_DISR_uEXC
Crem	MmuEX0012706	chr18:3276694-3276729	36	chr18:3280949,3276694-3276729,3273578	C2	41.93	49.04	53.6	51.42	40.68	39.39	48.13	46.34	43.63	55.91	64.48	61.7	55.57	73.34	62.07	51.78	24.42	Cluster_04	0.528719	CDS_PROT
Map6	MmuEX0029916	chr7:99317472-99317668	197	chr7:99315902,99317472-99317668,99335985	S	11.89	12.64	14.65	15	9.09	10.37	8.77	8.08	12.21	8.15	8.33	12.74	20.8	18.29	33.33	32.31	24.39	Cluster_06	0.873865	CDS_PROT
Adarb1	MmuEX0003929	chr10:77325619-77325691	73	chr10:77325866,77325619-77325691,77322583+77322629	S	22.88	25.3	22.81	36.84	39.13	31.71	13.73	8.33	15.56	31.58	13.79	15.94	18.68	17.81	8.82	16.92	24.39	Cluster_05	0.30543	CDS_DISR_uINC
Cacnb1	MmuEX0008834	chr11:98011343-98011497	155	chr11:98011866,98011343-98011497+98011665,98010372+98010376	C3	16.78	22.07	38.46	25.49	16.4	13.9	7.62	7.57	13.28	11.37	18.18	19.58	9.63	11.16	11.31	12	24.38	Cluster_03	0.482589	NA
Atp13a3	MmuEX0006791	chr16:30321806-30321895	90	chr16:30322872,30321806-30321895,30315898+30315901	S	58.96	57.54	51.01	49.68	33.91	33.86	48.39	54.22	46.49	46.82	52.93	54.19	55.79	55.77	52.41	53.85	24.37	Cluster_11	0.430581	CDS_PROT
Myo9a	MmuEX0030580	chr9:59790036-59790092	57	chr9:59788514,59790036-59790092,59801911+59801914	S	49.19	50.14	35.01	26.45	40.78	27.45	41.13	40.17	47.46	33.45	55.08	49.6	35.58	40.91	24.16	31.78	24.37	Cluster_08	0.428544	CDS_PROT
Acyp2	MmuEX1003186	chr11:30601023-30601060	38	chr11:30632208,30601023-30601060,30506439	S	0	0.92	0.39	0.44	0.82	0.46	1.08	0.47	0.47	0.4	23.69	25.02	0	0	1.71	3.1	24.36	Cluster_08	0.910028	CDS_uncertain
Zswim6	MmuEX0054072	chr13:107737191-107737332	142	chr13:107738372,107737187+107737191-107737332,107733934	S	26.32	22.4	15.15	15.74	9.98	7.57	11.66	10.9	4.99	7.96	4.6	2.49	6.67	5.37	0	0	24.36	Cluster_03	0.88729	NA
Ncor2	MmuEX0031204	chr5:125019960-125020046	87	chr5:125022871,125019819+125019960-125020046,125018990	S	61.3	63	61.3	61.42	76.2	75.52	70.62	71.48	73.82	69.91	74.61	77.94	71.47	76.94	86.23	85.22	24.36	Cluster_01	0.599333	NA
Klhdc10	MmuEX0025714	chr6:30427709-30427795	87	chr6:30402150,30427709-30427795,30439644	S	32.36	33.76	40.76	26.9	29.02	34.95	38.2	45.21	41.54	44.18	46.9	45.11	51.26	61.41	55.62	55.93	24.35	Cluster_04	0.821615	CDS_PROT
Mtpap	MmuEX0030139	chr18:4395156-4395229	74	chr18:4395066,4395156-4395229,4396105	S	74.7	72.28	83.31	74.3	83.42	89.14	89.5	86.45	85.23	87.29	97.54	95.75	95.21	95.65	96.98	98.71	24.35	Cluster_01	0.55326	CDS_DISR_uEXC
Ptk2	MmuEX0037740	chr15:73365041-73365195	155	chr15:73394648,73365041-73365195,73343359	C2	20.62	16.22	23.58	22.94	30.23	24.6	26.53	30.89	35.59	28.76	43.64	41.91	33.95	33.03	26.94	22.35	24.35	Cluster_07	0.259264	UTR_5
Plagl1	MmuEX6047365	chr10:13112934-13112955	22	chr10:13112550,13112934-13112955,13116696+13116710	C1	0	0	0	0	0	0	0	0	0	0	0	4.2	1.58	5.47	26.93	21.75	24.34	Cluster_06	0.936102	UTR_5
Palb2	MmuEX0033514	chr7:122117270-122117355	86	chr7:122121054,122117270-122117355,122114470	S	69.89	75.93	68.57	71.43	87.73	90.16	93.33	95.35	89.47	87.29	95.29	93.38	82.43	82.38	89.5	88.47	24.34	Cluster_02	0.678641	CDS_DISR_uEXC
Glt8d1	MmuEX0020614	chr14:31004718-31004790	73	chr14:31001428,31004695+31004718-31004790,31006459	S	28.83	28.32	32.2	23.08	21.74	28.36	44.62	44.62	26.92	16	40	51.61	15.15	28.3	38.71	20.41	24.34	Cluster_08	0.356726	NA
9930021J03Rik	MmuEX6032267	chr19:29786249-29786449	201	chr19:29805282,29786249-29786449,29755017	C1	68.08	70.27	66.6	60.42	68.75	70.35	70.68	64.13	68.12	69.9	89.48	86.2	65.78	72.82	82.84	73.14	24.33	Cluster_07	0.690899	CDS_PROT
Dram2	MmuEX0015682	chr3:106550499-106550675	177	chr3:106547920+106548166,106550499-106550675,106552156	C1	7.77	6.2	4.7	6.67	2.79	3.57	2.95	3.44	7.79	7.78	27.11	27.88	6.4	9.52	8.5	9.77	24.31	Cluster_08	0.587784	UTR_5
Ggta1	MmuEX0020394	chr2:35414219-35414284	66	chr2:35422180,35414219-35414284,35413427	C2	50.16	49.27	49.09	45.95	47.18	50	52.61	53.66	49.27	46.28	72.78	69.94	52.61	41.51	63.86	66.79	24.3	Cluster_07	0.544196	CDS_PROT
Ehbp1	MmuEX0016448	chr11:22151788-22151892	105	chr11:22169035,22151788-22151892,22151189	S	0.78	0	0	0.59	0	1.59	1.89	0.5	2.42	4.06	26.42	22.74	19.27	17.74	19.94	16.89	24.29	Cluster_04	0.641303	CDS_PROT
Adat3	MmuEX0041141	chr10:80606314-80606869	556	chr10:80602949+80603021,80606139+80606314-80606869,80608803	C1	8.34	9	6.27	4.78	10.56	11.02	9.42	9.54	22.75	23.46	32.45	27.12	16.69	17.16	16.17	18.8	24.26	Cluster_07	0.504367	NA
Rhbdd3	MmuEX0039696	chr11:5104021-5104404	384	chr11:5103349,5104021-5104404,5105433	C2	78.38	71.64	76.61	82.26	99.15	98.92	97.38	99.11	98.82	97.81	97.16	100	95.6	97.79	99.23	99.27	24.24	Cluster_01	0.876931	CDS_PROT
Ccdc18	MmuEX1005977	chr5:108187380-108187742	363	chr5:108180891,108187380-108187742,108188932	S	29.72	23.27	25.76	28.81	14.21	11.51	21.25	23.29	15.74	33.6	14.01	22.62	1.81	4.3	3.26	4.23	24.24	Cluster_05	0.308034	CDS_DISR_uINC
Slx1b	MmuEX0043739	chr7:126692753-126692804	52	chr7:126695425,126692753-126692804,126692659	S	87.23	88.1	49.45	78.08	90.85	84.31	81.36	90.74	84.62	91.38	64.33	64.24	79.76	79.63	65.66	79.08	24.23	Cluster_09	0.302917	CDS_DISR_uEXC
Il3ra	MmuEX0024008	chr14:14347914-14348068	155	chr14:14347188,14347523+14347824+14347914-14348068,14349243	C3	89.62	91.55	87.58	87.25	92.53	93.86	84.91	85.24	80.2	85.03	71.82	76.59	75.04	62.9	79.48	65.39	24.22	Cluster_05	0.926882	NA
Asnsd1	MmuEX0006441	chr1:53347015-53347072	58	chr1:53348446,53347015-53347072+53347358,53346761	S	70.64	70.02	74.65	74.8	78.53	79.03	77.49	77.35	80.21	76.87	70.96	74.73	90.77	91.64	94.9	94.14	24.19	Cluster_06	0.576369	NA
Dmpk	MmuEX0014892	chr7:19092208-19092254	47	chr7:19092036,19092208-19092254,19092950	C3	87.64	90.91	93.69	93.7	95.83	94.87	95.92	94.74	90.48	93.55	75.68	66.67	81.48	65.08	87.88	88.24	24.17	Cluster_09	0.529945	CDS_DISR_uEXC
Klhl7	MmuEX0025807	chr5:24149125-24149361	237	chr5:24141293,24149125-24149361+24149365,24156890	S	92.75	94.53	95.47	97.06	96.1	98.65	94.92	92.16	76.88	69.54	81.51	77.26	93.87	87.06	90.42	91.88	24.17	Cluster_09	0.455065	NA
Tmem161a	MmuEX0047784	chr8:70174303-70174406	104	chr8:70172440+70172561,70174303-70174406,70176807+70176845	C1	67.85	70.37	62.3	68.48	61.7	68.17	85.92	72.97	84.29	84.34	91.42	86.78	73.86	77.27	82.2	83.92	24.16	Cluster_07	0.388952	CDS_DISR_uEXC
Nuak2	MmuEX0032563	chr1:132317422-132317517	96	chr1:132316472,132317422-132317517,132324953	S	20.4	30.77	26.24	19.08	9.74	12.78	7.75	13.66	7.27	8.53	15.04	13.04	12.5	12.73	1.75	1.15	24.14	Cluster_03	0.929751	UTR_5
Tpcn2	MmuEX0048564	chr7:145255880-145255961	82	chr7:145256514,145255880-145255961,145255533	S	93.31	91.71	97.3	97.59	95.18	97.64	91.92	90.14	95.87	93.53	74.3	77.42	97.42	96.92	100	100	24.14	Cluster_09	0.835061	CDS_DISR_uEXC
Frrs1	MmuEX0019649	chr3:116890905-116891003	99	chr3:116885289,116890905-116891003,116891840	S	94.03	96.05	91.06	91.23	84.11	84.75	87.3	86.13	87.41	87.03	76.51	76.44	77.17	73.16	99.79	98.81	24.14	Cluster_09	0.275145	CDS_PROT
Ermard	MmuEX0000796	chr17:15059766-15059984	219	chr17:15059469,15059766-15059984,15061069	S	66.23	70.85	71.06	74.23	83.8	83.3	74.38	76.21	79.46	75.8	81.59	84.69	71.3	78.46	93.06	92.28	24.13	Cluster_02	0.377	CDS_PROT
D2hgdh	MmuEX0013543	chr1:93832596-93832641	46	chr1:93829896,93832596-93832641+93832789,93835287	S	73.05	66	65.3	70.81	76.18	78.31	77.79	78.95	87.8	86.56	92.11	92.26	81.31	70.39	84.32	82.46	24.13	Cluster_02	0.322758	NA
Cep295	MmuEX0002079	chr9:15330505-15330648	144	chr9:15330754,15330496+15330505-15330648,15327951	S	76.63	74.84	80.43	87.65	84.1	79.35	86.7	87.43	83.56	82.44	94.1	93.87	70.75	68.95	92.16	94.07	24.13	Cluster_02	0.30889	NA
Erbb2	MmuEX0017193	chr11:98427914-98428046	133	chr11:98427150,98427914-98428046,98428136	C2	69.37	82.76	75.26	73.53	97.91	96.19	98.37	98.62	99.19	95.74	94.38	89.44	87.01	90.8	96.33	100	24.1	Cluster_02	0.570324	CDS_DISR_uEXC
Tmem164	MmuEX0047800	chrX:142682291-142682949	659	chrX:142681556,142682291-142682949,142752040	C2	52.58	57.31	70.62	65.08	67.9	75.24	62.61	65.13	61.29	64.68	58.19	55.05	65.69	70.96	75.29	82.81	24.1	Cluster_06	0.314032	CDS_PROT
Lsm14a	MmuEX0027201	chr7:34357766-34357942	177	chr7:34365615,34357766-34357942,34357496	S	75.4	74.71	80.24	80.23	74.39	73.28	84.92	83.1	87.64	86.18	92.47	92.43	85.71	83.57	98.18	97.68	24.09	Cluster_04	0.485946	CDS_PROT
Arhgap35	MmuEX0021947	chr7:16598878-16598934	57	chr7:16614472,16598878-16598934,16565325+16565329	S	12.5	13.07	20.31	13.17	25	9.28	11.69	5.38	15.2	21.57	15.24	22.76	32.76	27.93	7.49	5	24.09	Cluster_11	0.199101	UTR_5
Itgb4	MmuEX0024680	chr11:116005897-116006049	153	chr11:116005767,116005897-116006049+116006055,116006461	S	15.79	33.33	17.95	0	12.33	8.86	23.83	29.23	12.57	14.69	29.76	34.48	10.2	5.88	11.54	9.09	24.08	Cluster_08	0.501992	NA
Lrp11	MmuEX0026854	chr10:7602829-7602954	126	chr10:7598848,7602829-7602954,7604174+7604224+7604228	S	73.17	76.41	70.87	75.96	92.59	76.89	84.85	91.56	91.63	90.48	97.25	97.68	87.45	88.4	91.54	93.23	24.06	Cluster_01	0.512054	CDS_PROT
Mef2a	MmuEX0028559	chr7:67244521-67244544	24	chr7:67251657,67244521-67244544,67240440	S	10.54	11.2	18.16	17.59	5.37	5.97	12.94	10.72	17.07	14.38	29.51	29.33	20.38	23.09	3.67	7.04	24.06	Cluster_08	0.404191	CDS_PROT
Rab11fip1	MmuEX0038257	chr8:27151597-27152895	1299	chr8:27154146,27151597-27152895+27153159,27150803+27151153	S	23.83	23.18	33.94	43.23	37.73	33.24	26.09	28.46	37.87	37.29	21.52	22.63	46.83	45.44	41.91	35.5	24.06	Cluster_11	0.195672	NA
Eif4g1	MmuEX0016615	chr16:20673868-20673961	94	chr16:20673655,20673868-20673961,20674228+20674232	C1	82.17	84.33	88.03	88.61	85.69	86.45	82.26	81.5	83.55	81.64	66.7	62.34	82.86	79.79	89.42	87.69	24.04	Cluster_09	0.9412	CDS_PROT
Klhl24	MmuEX0025776	chr16:20101992-20102054	63	chr16:20097671+20097879,20101992-20102054,20106663	S	75.43	79.24	72.95	73.27	54.05	59.65	71.85	70	61.63	60.2	61.33	62.61	75.59	68.37	51.45	55.14	24.04	Cluster_03	0.591234	UTR_5
Gripap1	MmuEX0021926	chrX:7800536-7800583	48	chrX:7800341,7800536-7800583,7801177	S	69.22	69.81	71.54	70.02	69.37	63.82	74.41	80.65	77.29	76.07	89.87	91.36	77.78	71.81	73.78	90	24.03	Cluster_07	0.774111	CDS_PROT
Xrcc2	MmuEX0052426	chr5:25703298-25703413	116	chr5:25705678,25703298-25703413,25698332	S	10.45	6.35	6.67	5.71	2.22	6.25	1.49	4.76	2.9	6.21	5.88	4.98	25.45	28.81	16.61	22.07	24.01	Cluster_11	0.448807	CDS_DISR_uINC
Tmem161b	MmuEX1026163	chr13:84276047-84276085	39	chr13:84272327,84276047-84276085,84282515+84282554+84282711+84282716+84282749+84282752+84282809	S	30.77	17.18	14.81	4.17	2.36	1.28	0	4.12	0	1.44	1.18	0.55	0.57	0.6	0	0	23.98	Cluster_03	0.906716	CDS_DISR_uINC
Pex26	MmuEX0034514	chr6:121187274-121187566	293	chr6:121185850,121187259+121187274-121187566,121190101	S	85.29	94.37	88.37	81.08	92	95.16	93.04	93.81	88.79	90.2	90.21	94.87	85.37	66.67	100	100	23.98	Cluster_10	0.585936	NA
Dtwd2	MmuEX0015844	chr18:49723622-49723669	48	chr18:49724113,49723622-49723669+49723758+49723814,49700387	C1	55.56	63.64	68.18	69.81	78.57	65	77.53	74.47	75	76.19	69.03	73.86	67.4	64.04	83.62	83.54	23.98	Cluster_02	0.502763	NA
Nop56	MmuEX0032003	chr2:130276707-130276858	152	chr2:130276623+130276653,130276707-130276858,130277476	C2	73.25	73.77	83.52	85.88	92.85	91.45	92.15	92.09	94.59	93.29	93.25	93.62	90.55	88.87	97.52	97.42	23.96	Cluster_01	0.923404	CDS_DISR_uEXC
Sin3a	MmuEX1023606	chr9:57076447-57076630	184	chr9:57072063+57072216,57076447-57076630,57086581	C2	55.82	57.04	58.06	53.37	41.22	35.02	48.42	47.8	37.34	41.29	31.24	34.98	40.43	44.33	30.19	34.77	23.95	Cluster_03	0.783787	UTR_5
Pcnx	MmuEX0034029	chr12:81928245-81928374	130	chr12:81919380,81928242+81928245-81928374,81946931	C2	21.94	17.58	36.32	35.09	11.03	13.37	18.45	21.59	12.2	12.2	13.55	9.95	19.71	14.29	21.64	16.47	23.95	Cluster_03	0.327323	NA
Polh	MmuEX0036234	chr17:46194289-46194416	128	chr17:46198634,46194202+46194289-46194416,46190776	S	88.59	92.97	92.84	96.46	98.43	97.49	96.44	98.2	92.21	89.74	89.14	87.12	72.95	75.11	81.41	79.57	23.93	Cluster_05	0.65118	NA
Traf3	MmuEX0048697	chr12:111166999-111167107	109	chr12:111166602,111166999-111167107+111167194,111219811+111219817	C1	40.74	40.74	27.19	38.39	57.14	46.94	47.3	39.58	64.18	49.25	45.76	50.94	40.38	45.71	50.68	44.68	23.93	Cluster_02	0.453224	NA
Fdps	MmuEX0019034	chr3:89100921-89101136	216	chr3:89101655+89101756+89101862,89100921-89101136,89100831	S	91.53	92.73	74.19	80	97.36	97.3	100	99.28	87.23	79.45	76.86	80.95	77.91	83.01	70.05	81.37	23.93	Cluster_05	0.426138	UTR_5
Mta1	MmuEX0029872	chr12:113120211-113120261	51	chr12:113117081,113120211-113120261,113120827	S	9.82	10.38	15.8	14	9.14	9.63	15.94	15.81	20.74	20.88	33.73	32.85	26.76	26.44	33.14	33.33	23.9	Cluster_04	0.845846	CDS_PROT
Oma1	MmuEX0033087	chr4:103328838-103328966	129	chr4:103325400,103328838-103328966,103331305	S	76.81	68.27	66.78	74.05	90.82	86.49	86.89	86.13	78.11	76.95	66.64	62.88	80.4	71.13	82.46	80.32	23.9	Cluster_09	0.55468	CDS_PROT
Fahd2a	MmuEX0017789	chr2:127441874-127442124	251	chr2:127444417,127441874-127442124,127440602	S	84.67	80.75	68.67	80.17	89.35	86.83	87.96	88.26	78.18	87.71	95.86	95.16	76.19	85.37	98.48	98.13	23.89	Cluster_02	0.462953	CDS_PROT
Pbrm1	MmuEX0033840	chr14:31045330-31045425	96	chr14:31044709,31045330-31045425,31046332	S	37.88	37.44	35.48	38.23	35.53	36.78	38.04	38.84	43.02	42.37	57.2	58.17	50.1	54.32	57.14	62.94	23.88	Cluster_04	0.839971	CDS_PROT
Ank2	MmuEX0004898	chr3:126979256-126979267	12	chr3:126981800,126979256-126979267,126976932+126976947	S	0	6.9	5.3	2.7	6.47	6.22	21.86	20.18	15.24	32.52	16.26	24.95	0	0	0	0	23.88	Cluster_12	0.298756	CDS_PROT
Abhd10	MmuEX0003208	chr16:45740319-45740502	184	chr16:45742413+45742777,45740319-45740502,45737635	S	56.88	66.67	82.86	82.09	81.93	77.1	84.51	78.48	80.55	80.4	67.88	71.92	76.65	76.5	84.69	86.63	23.88	Cluster_01	0.273264	CDS_DISR_uEXC
Taf1b	MmuEX0046190	chr12:24509084-24509181	98	chr12:24505034,24509084-24509181,24509454	S	58.38	53.56	62.12	64.06	79.16	80.55	79.61	78.35	75.58	71.8	62.34	60.21	69.99	65.72	62.91	65.34	23.88	Cluster_02	0.242665	CDS_DISR_uEXC
Pramef8	MmuEX0036921	chr4:143415349-143415413	65	chr4:143413091,143415349-143415413,143416620+143416640	S	24.15	17.9	20.16	22.29	24.91	25.23	25.38	25.34	31.32	29.15	47.83	41.92	30.1	36.19	26.55	23.86	23.86	Cluster_07	0.434129	UTR_5
Slc35d2	MmuEX0043150	chr13:64104733-64104800	68	chr13:64107015,64104733-64104800,64099348	S	100	97.62	100	97.65	100	100	100	100	100	100	100	99.01	92.45	80	74.07	78.26	23.84	Cluster_12	0.930277	CDS_DISR_uEXC
Zfp945	MmuEX0053712	chr17:22861732-22861852	121	chr17:22865247,22861732-22861852,22861561+22861565	C1	25.42	39.62	35.35	31.03	15.98	25.55	27.59	26.4	19.05	22.67	16.81	18.45	19.42	25.76	4.96	13.73	23.84	Cluster_03	0.665019	UTR_5
Alg3	MmuEX0004645	chr16:20608987-20609086	100	chr16:20610543,20608987-20609086,20608889	C1	76.77	78.36	79.25	84.41	88.12	85.13	85.61	87.85	85.38	79.95	78.92	79.98	65.27	60.52	72.36	70.58	23.84	Cluster_10	0.584959	CDS_DISR_uEXC
L3mbtl3	MmuEX0026008	chr10:26344177-26344251	75	chr10:26344612,26344177-26344251,26342667	S	85.58	79.46	89.18	95.09	79.46	81.05	74.03	78.31	88.46	84.48	100	98.13	90.62	89.09	100	100	23.83	Cluster_07	0.329061	CDS_PROT
Kmt2c	MmuEX0029190	chr5:25330796-25330900	105	chr5:25338413,25330796-25330900,25329575	C1	51.76	44.57	43.72	44.39	42.18	44.06	42.92	41.48	30.63	35.34	54.71	58.88	44.08	48.15	48.72	44.66	23.82	Cluster_08	0.264144	CDS_PROT
	MmuEX1000274	chr17:3082444-3082712	269	chr17:3083968,3082444-3082712,3079591	S	88.38	88.59	82.57	82.42	91.37	91.73	93.94	92.96	88.07	88.18	93.19	90.98	69.75	69.54	85.8	88.52	23.8	Cluster_10	0.934392	NA
	MmuEX0000769	chr11:5765509-5765571	63	chr11:5762240,5765509-5765571,5780206	S	56.58	63.37	77.53	84	63.59	62.68	62.03	59.31	55.26	65.14	60.62	62.14	58.48	55.45	62.16	67.85	23.8	Cluster_03	0.197258	NA
	MmuEX0047167	chr5:91963683-91963785	103	chr5:91963522,91963683-91963785,91965096	C1	58.1	49.65	55.11	54.59	59.96	58.33	64.44	55.2	51.85	55.56	69.6	57.89	44.97	45.15	42.11	37.78	23.79	Cluster_12	0.805269	NA
Trnau1ap	MmuEX0049066	chr4:132325946-132326045	100	chr4:132329353+132329471,132325946-132326045,132325260	C2	81.31	82.63	79.69	81.41	67.58	72.47	81.58	77.71	77.49	78.01	94.05	93.6	79.81	83.6	86.3	87.95	23.79	Cluster_07	0.717863	CDS_DISR_uEXC
Tfrc	MmuEX0047081	chr16:32617097-32617199	103	chr16:32616898,32617097-32617199,32618218	S	72.55	75.91	89.62	93.57	98.13	97.9	95.84	97.62	96.04	96.75	91.34	86.64	94.22	97.88	97.36	96.5	23.79	Cluster_01	0.616615	CDS_DISR_uEXC
Snx19	MmuEX0044253	chr9:30462231-30462415	185	chr9:30440225,30462231-30462415,30463220	S	79.35	78.48	70	76.44	55.31	54.92	66.12	67.13	69.01	60.89	72.97	74.19	66.67	73.68	74.77	66.4	23.79	Cluster_11	0.394333	CDS_DISR_uEXC
Nectin2	MmuEX0038065	chr7:19724685-19724869	185	chr7:19730038,19724685-19724869,19721506	S	29.59	31.26	26.2	30.78	30.99	34.83	33.33	32.92	50.78	53.78	48.02	49.93	36.87	31.16	38.03	34.3	23.79	Cluster_07	0.223446	CDS_DISR_uINC
Wbp1l	MmuEX0013522	chr19:46606712-46606759	48	chr19:46599293,46606712-46606759,46644353	S	51.33	45.18	53.47	53.69	65.85	70.69	56.52	54.8	61.9	59.68	56.84	58.19	72.6	71.43	75.47	68.17	23.77	Cluster_01	0.439465	CDS_PROT
Ppip5k1	MmuEX0036602	chr2:121332327-121332391	65	chr2:121334413,121332242+121332327-121332391,121331648	S	60.61	50.81	46.01	62.93	59.06	53.86	66.71	70.45	60.91	63.92	65.42	59.25	45.35	54.71	45.58	44.06	23.76	Cluster_12	0.728102	NA
Zcchc4	MmuEX0052817	chr5:52797457-52798145	689	chr5:52796659,52797033+52797457-52798145,52804379	C1	20.83	28.17	25	27.54	11.69	10.26	10.34	10.26	8.74	8.22	1.05	4	6.42	11.22	2.06	7.06	23.75	Cluster_03	0.867375	NA
Psrc1	MmuEX0037610	chr3:108384236-108384285	50	chr3:108383895,108384236-108384285,108384374	C3	87.17	81.46	75.33	72.15	81.85	78.89	81.09	86.41	91.15	94.05	97.69	97.29	95.52	95.27	95.17	96.29	23.75	Cluster_04	0.706464	CDS_PROT
Ensa	MmuEX1009481	chr3:95629236-95629298	63	chr3:95628707,95629236-95629298,95631432	S	2.4	2.34	2.88	0	2.41	4.31	0.92	0.28	4.08	7.64	26.87	21.8	9.66	10.04	7.21	8.72	23.74	Cluster_07	0.730741	CDS_PROT
Myo19	MmuEX0030471	chr11:84895478-84895554	77	chr11:84895364,84895478-84895554,84896900+84897121	S	70.21	74.39	80.49	69.57	90.95	90.87	82.88	84.21	87.89	87.47	73.26	73.22	64.79	69.54	82.71	76.64	23.74	Cluster_10	0.344024	CDS_DISR_uEXC
Carf	MmuEX0009168	chr1:60108083-60108165	83	chr1:60105427+60105434,60108083-60108165+60108200,60109222+60109327	S	44.12	58.97	67.03	64.89	45.76	45.61	54.24	57.89	49.3	55.29	58.21	60	52.81	31.65	56.41	63.86	23.73	Cluster_10	0.241058	NA
Hps5	MmuEX1014821	chr7:46795428-46795485	58	chr7:46795907+46796286,46795428-46795485+46795549,46791048+46791072	S	67.57	70.98	74.87	72.35	80.95	84.36	85.29	86.61	72.41	71.19	70.97	77.78	55.93	68.54	63.44	62.5	23.72	Cluster_05	0.348342	NA
Aplp2	MmuEX0005569	chr9:31156190-31156225	36	chr9:31157695,31156190-31156225,31153499	S	3.15	3.09	3.26	3.59	5.11	3.78	25.79	27.88	17.54	18.86	22.24	20.73	6.29	7.97	3.53	4.07	23.72	Cluster_08	0.193078	CDS_PROT
Rnf111	MmuEX0039983	chr9:70502940-70503002	63	chr9:70503459,70502940-70503002,70476668	S	70.62	64.85	70.36	70.55	71.23	60.62	68.31	76.97	73.14	74.05	73.22	75.2	73.46	86.08	52.51	59.66	23.69	Cluster_12	0.449547	UTR_5
Slx4	MmuEX0043743	chr16:3982979-3983242	264	chr16:3984835+3984991,3982979-3983242,3981684+3981687	S	29.91	24.87	18.86	19.67	10.95	14.03	15.13	13.29	11.58	12.29	12.08	14.02	12.24	10.86	3.12	4.3	23.68	Cluster_03	0.91429	CDS_DISR_uINC
Polg	MmuEX0036220	chr7:79459513-79459585	73	chr7:79459689+79459711,79459437+79459513-79459585,79459300	S	70.86	72.76	74.27	72.61	90.02	90.85	84.49	83.32	87.79	88.05	94.94	93.35	78.74	84.01	95.6	95.36	23.67	Cluster_02	0.566355	NA
Meg3	MmuEX0028572	chr12:109546430-109546542	113	chr12:109544742,109546187+109546430-109546542,109549479+109549519	C2	71.46	70.04	64.41	66.24	69.79	72.2	75.66	77.71	70.68	61.93	74.77	85.88	74.57	83.1	88.46	89.5	23.66	Cluster_06	0.549242	NA
Mllt10	MmuEX0029226	chr2:18126134-18126229	96	chr2:18123812,18126134-18126229,18146777	C1	76.57	82.75	67.97	69.32	70.42	78.67	82.56	77.54	71.41	76.69	93.1	91.49	86.43	95.27	94.29	90.3	23.66	Cluster_04	0.529589	CDS_PROT
Cep164	MmuEX0010916	chr9:45805986-45807644	1659	chr9:45809704,45805986-45807644,45803328	C1	21.52	19	28.39	22.73	15.11	16.16	28.49	31.28	27.02	21.76	21.92	22.22	15.55	14.71	10.53	1.93	23.65	Cluster_12	0.708538	CDS_PROT
Rnf138	MmuEX0040027	chr18:21024409-21024516	108	chr18:21020999,21024409-21024516,21026086	S	49.46	43.83	51.4	51.06	51.69	54.5	59.5	61.56	63.36	61.98	52.83	53.58	65.16	64.87	67.68	72.89	23.64	Cluster_01	0.355531	CDS_PROT
Ppp3cb	MmuEX0036790	chr14:20503247-20503276	30	chr14:20508624,20503247-20503276,20501662	S	79.31	79.1	56.94	54.23	77.7	76.82	63.69	58.59	61.24	60.87	76.88	76.53	63.38	71.22	54.86	57.76	23.62	Cluster_12	0.208948	CDS_PROT
Kdm5c	MmuEX0025336	chrX:152270694-152270831	138	chrX:152270531,152270694-152270831,152271012	S	75.87	73.48	76.55	79.7	88.5	87.68	89.88	89.16	87.44	84.04	84.56	85.06	66.97	64.86	88.99	88.61	23.61	Cluster_10	0.545573	CDS_PROT
Med14	MmuEX0028492	chrX:12689329-12689460	132	chrX:12693585,12689329-12689460,12687201	S	64.23	63.76	57.58	55.64	66.82	67.12	71.85	73.5	67.26	69.17	80.06	80.39	65.39	63.42	67.83	64.2	23.61	Cluster_08	0.387169	CDS_PROT
Slc22a5	MmuEX0042780	chr11:53876009-53876163	155	chr11:53883661,53876009-53876163,53875106	C1	84.65	94.49	95.06	93.09	100	97.93	86.09	86.46	100	75.86	67.6	83.14	81.83	86.94	97.42	93.66	23.6	Cluster_09	0.851154	CDS_DISR_uEXC
Thap7	MmuEX0047171	chr16:17528935-17529075	141	chr16:17530230,17528935-17529075,17528740	S	59.71	60.47	70.09	74.41	78.58	80.05	70.42	70.97	76.74	68.69	75.15	76.26	60.57	50.95	77.01	79.16	23.55	Cluster_10	0.393531	CDS_PROT
Ift80	MmuEX0023736	chr3:68927727-68927791	65	chr3:68930822,68927727-68927791,68918625	S	78.6	74.16	90.73	87.18	83.91	66.97	75.9	88.76	67.06	74.36	86	88.33	87.23	78.26	96.48	92.04	23.55	Cluster_06	0.316733	CDS_DISR_uEXC
Sdccag8	MmuEX0041376	chr1:176826199-176826284	86	chr1:176815055,176826199-176826284,176831057	C3	89.58	88.09	94.73	94.91	78.02	71.57	92.54	88.92	89.73	90.73	98.37	98.31	92.25	100	81.6	93.49	23.55	Cluster_07	0.250562	CDS_DISR_uEXC
Csnk1g1	MmuEX0012930	chr9:66019802-66019912	111	chr9:66012854,66019802-66019912,66032239	S	67.79	56.38	67.33	55.78	67.06	71.04	69.08	67.35	70.83	68.08	80.69	80.18	85	85.19	79.82	83.33	23.54	Cluster_04	0.803872	CDS_PROT
Rrp36	MmuEX0040607	chr17:46672336-46672440	105	chr17:46674197,46672336-46672440,46670185	C2	71.4	75.11	74.71	74.1	80.93	83.95	87.2	84.31	92.78	90.04	96.79	96.79	81.3	82.66	82.45	83.78	23.54	Cluster_02	0.280965	CDS_PROT
Kyat1	MmuEX6100215	chr2:30197957-30198159	203	chr2:30205633,30197957-30198359+30198159,30194112	ANN	17.94	12.09	19.33	11.75	13.69	10.26	41.84	29.15	19.62	25.37	25.76	28.13	20.04	19.78	23.53	27.25	23.53	Cluster_02	0.217076	NA
Ccl25	MmuEX0010020	chr8:4349772-4349894	123	chr8:4349655,4349772-4349894,4353883	C1	87.18	88.48	81.58	84.44	85.07	83.33	75.51	70.73	93.22	83.05	94.21	95.93	69.81	73.33	86.96	90.48	23.5	Cluster_08	0.261282	CDS_PROT
Atg13	MmuEX0006614	chr2:91682026-91682109	84	chr2:91684669,91682026-91682109+91682136,91681695	S	0.69	1.93	0.53	0.58	1.88	1.63	2.69	2.56	13.43	13.46	24.7	23.38	7.36	7.65	8.79	8.03	23.49	Cluster_07	0.621464	NA
Dcp1b	MmuEX0013930	chr6:119180065-119180105	41	chr6:119175442,119180065-119180105,119183650	S	80.34	82.77	81.4	85.94	71.43	79.05	86.74	74.11	83.39	94.95	100	97.44	94.39	87.52	100	97.37	23.48	Cluster_04	0.520769	CDS_DISR_uEXC
Nubp2	MmuEX0032575	chr17:24885419-24885617	199	chr17:24885719,24885419-24885617+24885634,24884483+24884555+24884586	S	99.19	98.5	98.22	98.75	98.84	98.77	98.23	99.11	97.01	95.67	87.53	88.64	79.66	75.32	75.98	74.76	23.47	Cluster_05	0.863475	NA
Golga4	MmuEX0021442	chr9:118576223-118576356	134	chr9:118573021,118576223-118576356+118576509,118577142	S	14.35	17.13	10.69	8.29	12.61	10.19	26.6	29.16	12.68	12.48	10.08	10.21	3.87	4.97	3.65	5.87	23.46	Cluster_05	0.313962	NA
Cyb5rl	MmuEX0013286	chr4:107077676-107077780	105	chr4:107073960,107077676-107077780,107080891+107080954	S	90.12	73.55	78.38	74.14	71.11	76.09	78.79	75	91.3	100	94.12	100	100	85.71	73.33	75.61	23.46	Cluster_07	0.265155	CDS_PROT
1300002E11Rik	MmuEX1000974	chr16:21802953-21803097	145	chr16:21795975,21802953-21803097,21808247+21808678	C3	35.27	33.85	15.33	16.02	13.42	8.8	14.93	15.2	17.68	12.44	28.96	27.87	26.12	24.29	24.27	20.6	23.45	Cluster_11	0.332424	NA
Arl5c	MmuEX0006146	chr11:97993425-97993485	61	chr11:97994338,97993425-97993485+97993489+97993508,97990339	C2	64.86	67.96	63.75	62.79	62.44	67.39	69.33	68.05	60	68.84	45.45	74.6	52.24	60.71	42.86	47.66	23.43	Cluster_12	0.712819	NA
Simc1	MmuEX0001359	chr13:54541424-54541552	129	chr13:54539856,54541424-54541552,54546977	S	75.78	74.84	85.63	88.08	87.5	87.14	86.3	93.75	90.48	100	97.18	97.92	98.2	91.89	97.48	100	23.43	Cluster_01	0.711603	CDS_PROT
Pqlc1	MmuEX0036907	chr18:80272462-80272515	54	chr18:80263553,80272462-80272515,80283276	S	23.14	19.56	26.98	29.24	9.64	6.9	14.76	13.64	16.41	12.35	13.2	8.92	27.42	24.09	27.43	35.97	23.43	Cluster_11	0.637423	CDS_PROT
Pot1a	MmuEX0036400	chr6:25748291-25748382	92	chr6:25750050,25748291-25748382,25745996	S	68.27	76.36	88.37	91.79	91.62	90.31	93.75	92.32	90.52	92.27	96.66	94.82	82.61	83.63	95.99	95.2	23.43	Cluster_02	0.448607	CDS_DISR_uEXC
Traf3ip2	MmuEX0048713	chr10:39633692-39633761	70	chr10:39632353,39633692-39633761,39634535	C3	0.61	0.13	0.86	0	0.25	0.14	0.55	0.46	2.24	2.92	6.04	7.14	3.35	4.37	24.97	22.25	23.41	Cluster_06	0.910312	CDS_uncertain
Zfp956	MmuEX0054156	chr6:47957667-47957724	58	chr6:47956170,47957667-47957724,47962525+47962531	C3	28.99	32.45	16.67	33.33	28.89	22.5	28.57	31.71	11.54	18.18	28.21	16.85	11.39	17.39	9.09	5.62	23.36	Cluster_05	0.627404	NA
Prmt9	MmuEX0037228	chr8:77562449-77562516	68	chr8:77560974,77562414+77562449-77562516+77562847,77563976	S	72.9	72.51	87.33	84.86	94.72	97.39	88.14	93.41	97.44	89.51	93.58	96.19	87.52	91.27	97.11	94.57	23.35	Cluster_01	0.790867	NA
Sec24c	MmuEX0041501	chr14:20685212-20685280	69	chr14:20684021,20685212-20685280,20686509	S	0.56	0.35	1.05	0.82	0.39	0.16	1.15	1.29	3.78	3.25	3.46	3.41	14.36	16.85	23.72	23.53	23.34	Cluster_06	0.883066	CDS_PROT
Taf4b	MmuEX0046215	chr18:14804717-14804839	123	chr18:14804627,14804717-14804839,14807345	S	87.48	91.7	96.68	100	97.46	91.34	87.47	88.41	79.63	83.73	76.44	73.58	88.53	89.77	96.78	94.75	23.33	Cluster_09	0.786757	CDS_PROT
Hsd17b7	MmuEX0023306	chr1:169959423-169959479	57	chr1:169959687,169959423-169959479,169956033	S	77.54	72.31	90.15	86.89	82.9	80.27	89.87	87.6	94.41	92.34	96.84	97.55	96.52	100	96.88	84.73	23.33	Cluster_04	0.437455	CDS_PROT
Zdhhc20	MmuEX0052917	chr14:57839551-57839595	45	chr14:57840829+57840837,57839551-57839595,57839205	S	4.26	4.96	4.32	4.3	2.97	3.55	2.7	3.62	6.36	4.62	25.69	27.27	3.44	6	7	5.11	23.32	Cluster_08	0.892523	CDS_DISR_uINC
Ttc3	MmuEX6063556	chr16:94388265-94388385	121	chr16:94370971,94388265-94388385,94403314	ANN	94.89	93.9	92.81	84.87	89.89	97.14	89.09	97.71	93.47	97.07	95.85	97.84	87.36	90.4	73.26	73.81	23.31	Cluster_12	0.96171	NA
Zbtb18	MmuEX0053112	chr1:177443224-177443341	118	chr1:177442595,177443224-177443341,177447089	C1	36.4	37.67	30	40.28	23.19	24.53	20	15.6	22.58	14.89	16.36	11.11	14.29	16.67	25	18.18	23.3	Cluster_03	0.756803	UTR_5
Kyat3	MmuEX0009448	chr3:142706689-142706791	103	chr3:142701175,142706689-142706791+142706795,142718376	S	76.52	79.77	70.05	71.43	78.79	76.81	84.91	90.91	87.63	90.81	96.2	90.97	92.35	95.74	93.31	91.82	23.3	Cluster_04	0.641601	NA
Slc38a6	MmuEX0043248	chr12:73293699-73293799	101	chr12:73292233,73293699-73293799,73310145	S	6.18	7.78	9.85	11.35	6.79	8.23	8.24	5.68	10.06	10.79	11.34	17.22	25.58	20.41	26.45	34.05	23.29	Cluster_06	0.835547	CDS_DISR_uINC
Dnajc18	MmuEX0015202	chr18:35702412-35702505	94	chr18:35703026,35702412-35702505+35702595,35700990	S	17.44	18.28	16.9	18.16	37.34	38.81	30.03	28.41	24.26	30.06	13.47	16.1	31.62	29.46	34.55	29.9	23.29	Cluster_09	0.296181	NA
Bag6	MmuEX0007606	chr17:35146757-35146903	147	chr17:35146353,35146757-35146903,35147141	S	57.64	56.22	63.21	61.39	58.7	62.3	62.3	61.03	61.37	60	77.12	77.31	66.67	68.02	79.74	80.66	23.27	Cluster_04	0.350994	CDS_PROT
Eme1	MmuEX0016757	chr11:94649463-94649519	57	chr11:94650008,94649463-94649519,94648229	S	35.11	37.91	34.18	32.37	20.18	21.28	39.46	41.75	36.53	33.61	32.84	28.1	14.8	19.88	22.57	26.53	23.27	Cluster_10	0.234803	CDS_PROT
Ric8b	MmuEX0039790	chr10:85001782-85001901	120	chr10:84992264,85001782-85001901,85015076	C1	35.89	40.63	33.09	25.09	20.43	25.26	21.96	17.96	15.47	18.37	21.74	16.7	14.48	15.52	20.61	18.51	23.26	Cluster_03	0.897757	CDS_PROT
Nipal3	MmuEX6096829	chr4:135454873-135454904	32	chr4:135463786,135454873-135454904+135455335+135455063,135452572	ANN	1.49	1.04	0	2.3	5.32	3.02	3.68	3.61	8.4	9.52	9.23	9.14	12.14	11.62	21.73	27.1	23.26	Cluster_06	0.812609	NA
Gk	MmuEX0022249	chrX:85739222-85739239	18	chrX:85740295,85739222-85739239,85737349	S	23.76	35.66	20.46	12.13	5.91	7.02	8.28	13.05	12.78	18.65	35.01	22.96	14.12	16.1	30.27	22.61	23.25	Cluster_07	0.299405	CDS_PROT
Usp49	MmuEX1027541	chr17:47679801-47679869	69	chr17:47679718,47679801-47679869,47680682	S	24.52	32.09	33.89	39.15	39.81	41.54	35.71	30	39.22	40.68	57.03	46.06	43.75	39.14	56.06	45.59	23.25	Cluster_04	0.267544	CDS_PROT
Rhno1	MmuEX1022470	chr6:128362368-128362604	237	chr6:128362710+128362839,128362347+128362368-128362604,128359354	C1	34.55	37.26	38.11	35.84	32.73	38.46	33.48	32.79	25	22.2	21.51	24.04	14.29	13.21	15.14	17.67	23.23	Cluster_05	0.963854	NA
Pitpnm2	MmuEX0035300	chr5:124126355-124126504	150	chr5:124127177,124126355-124126504,124125463	S	12.04	11.17	21.32	25.13	16.92	15.56	12.09	11.36	15.15	5.75	2.86	2.48	6.93	4.76	0	0	23.23	Cluster_05	0.643868	CDS_PROT
Zfp655	MmuEX0053537	chr5:145235306-145235391	86	chr5:145233602,145235306-145235391,145242920	C2	31.56	35.39	29.92	35.14	34.01	29.44	33.11	33.33	18.67	22.47	20	21.74	17.49	13.87	11.02	9.52	23.21	Cluster_05	0.960628	CDS_uncertain
Irf1	MmuEX0024501	chr11:53772839-53772938	100	chr11:53771375,53772839-53772938,53773656	S	75.96	72.34	76.49	76.95	89.09	88.04	83.65	84.46	85.94	88.46	87.29	88.74	87.93	90.7	97.95	96.76	23.21	Cluster_01	0.840538	CDS_DISR_uEXC
Tnks2	MmuEX0048327	chr19:36876185-36876373	189	chr19:36875373,36876185-36876373,36879235	S	66.42	66.06	71.27	73.77	56.05	60.76	64.22	65.12	63.41	63.1	81.49	81.76	64.2	67.02	73.56	72.78	23.21	Cluster_07	0.506974	CDS_PROT
Hspg2	MmuEX0023411	chr4:137510122-137510167	46	chr4:137508464,137510117+137510122-137510167,137510542	S	34.41	31.39	31.15	32.52	34.44	30.91	24.4	25.44	21.68	19.28	9.77	9.68	19.7	17.61	19.83	22.52	23.18	Cluster_09	0.551434	NA
Als2cl	MmuEX0004753	chr9:110894323-110894392	70	chr9:110894160,110894296+110894323-110894392,110894566	S	72.27	69.75	75.61	85.71	89.66	80	88.03	84.49	89.04	87.42	69.9	71.15	68.81	61.29	85.8	90	23.18	Cluster_10	0.355216	NA
Serac1	MmuEX0041739	chr17:6061548-6061661	114	chr17:6064949,6061548-6061661,6060365	S	45.95	59.14	78.95	45.45	62.9	61.82	53.1	50.38	58.54	53.49	60.14	54.09	58.86	62.04	75.33	74.47	23.16	Cluster_06	0.642261	CDS_PROT
Brf1	MmuEX1005267	chr12:112986459-112986552	94	chr12:112987905+112987917+112988007,112986459-112986552,112979757	C3	24.31	22.22	28.72	28.28	31.53	29.49	25.58	24.47	16.08	16.98	5.68	9.07	21.95	12.8	22.96	25.97	23.13	Cluster_09	0.93303	NA
Gm14230	MmuEX1011747	chr2:156839535-156839599	65	chr2:156839716+156839799,156839416+156839531+156839535-156839599,156838533+156838536+156838556	S	54.43	50	61.19	60.82	46.15	50	41.8	40.1	47	42.27	41.33	34.41	49.47	42.35	38.49	47.34	23.13	Cluster_03	0.498622	NA
Def8	MmuEX0014195	chr8:123447317-123447363	47	chr8:123446184+123446249,123447317-123447363+123447518+123447609,123447788	C1	25.13	25.53	17.24	12.87	19.43	27.51	17.03	18.41	22.75	27.53	29.4	32	27.5	21.85	35.76	40.6	23.13	Cluster_06	0.422781	NA
Rprd2	MmuEX0040441	chr3:95786320-95786397	78	chr3:95787284,95786320-95786397+95786451,95785106	S	81.32	78.68	88.68	86.98	75.19	73.61	75	75.29	83.33	85.88	68.93	75.24	80.53	81.75	65.16	64.25	23.13	Cluster_03	0.265164	NA
Plpp1	MmuEX0036447	chr13:112834859-112835013	155	chr13:112801266,112834859-112835013,112856746	C2	31.81	32.21	37.2	36.55	36.04	41.96	40.16	35.34	42.43	41.17	53.49	56.77	37.7	44.27	51.29	47.76	23.12	Cluster_07	0.533141	CDS_DISR_uEXC
Trit1	MmuEX0049020	chr4:123048769-123048880	112	chr4:123047017,123048769-123048880,123049477	C3	78.49	76.14	72.44	71.65	86.67	94.69	86.15	90.22	87.91	82.36	90.75	93.65	83.64	92.79	93.59	96.73	23.11	Cluster_01	0.506842	CDS_DISR_uEXC
Parp11	MmuEX0033706	chr6:127471548-127471668	121	chr6:127470830,127471548-127471668,127474236	S	65.5	71.69	63.71	65.7	64.29	56.71	61.7	54.35	71.43	70.8	78.9	83.33	72.81	74.58	74.14	74.81	23.09	Cluster_07	0.621007	CDS_DISR_uEXC
Zfp983	MmuEX0001300	chr17:21651803-21651888	86	chr17:21650692+21650773+21650872,21651803-21651888+21651894+21651898+21651945,21652267	S	58.15	58.99	48.77	54.06	38.15	47.14	59.56	57.88	62.35	61.9	74.53	56.93	50.28	50.56	62.66	53.25	23.09	Cluster_08	0.328347	NA
Zfp850	MmuEX1028680	chr7:28005467-28005626	160	chr7:28007314,28005467-28005626,28005317	S	10.03	9.54	1.66	2.35	15.46	5.14	11.46	5.28	10.9	8.04	6.29	6.39	13.41	9.94	24.75	25.39	23.07	Cluster_06	0.739872	CDS_DISR_uINC
Mdm2	MmuEX0028331	chr10:117709700-117709784	85	chr10:117709946,117709654+117709700-117709784,117705229	S	75.58	74.34	66.9	70.72	76.66	76.09	79.65	78.95	82.15	81.41	88.86	89.21	82.5	87.27	93.05	90.71	23.07	Cluster_04	0.668939	NA
Ubxn7	MmuEX0050425	chr16:32379761-32379832	72	chr16:32376024,32379761-32379832,32381262	S	30.23	27.33	13.17	13.81	8.85	9.62	13.34	11.59	14.68	11.81	12.17	10.38	12.26	6.67	6.03	5.41	23.06	Cluster_03	0.73984	CDS_PROT
Cuedc2	MmuEX0013155	chr19:46338313-46338420	108	chr19:46338569,46338313-46338420,46332698+46332701	S	24.39	24.2	20.44	22.35	42.55	38.63	42.65	39.41	45.01	43.01	44.23	44.67	34.06	33.28	33.58	34.65	23.05	Cluster_02	0.528582	UTR_5
Fam179b	MmuEX0018137	chr12:64990941-64991090	150	chr12:64986490,64990941-64991090,64992545	S	47.25	57.45	48.94	50.6	45.95	35.8	50.56	46.91	57.14	51.42	63.64	56.74	42.54	31.75	38.19	36.53	23.05	Cluster_08	0.396506	CDS_PROT
Fanca	MmuEX0018527	chr8:123277830-123277963	134	chr8:123278260,123277445+123277500+123277775+123277830-123277963,123275304	S	7.06	8.09	9.42	8.23	2.82	5.81	2.04	4.6	7.42	10.19	23.09	23.46	4.88	4.65	0.13	0.35	23.03	Cluster_08	0.882357	NA
Trub2	MmuEX0049246	chr2:29778732-29778868	137	chr2:29779823,29778732-29778868,29777956+29778062+29778103	S	89.25	89.49	91.04	90.37	93.1	91.93	91.86	90.74	90.04	91.11	82.53	88.7	77.23	71.65	97.59	97.36	23.03	Cluster_10	0.772794	CDS_PROT
Slmap	MmuEX0043713	chr14:26416203-26416292	90	chr14:26418113,26416203-26416292,26414988	S	71.48	75.57	79.66	84	82.8	89.05	84.88	83.11	90.22	88.99	88.16	86.9	92.62	96.58	95.99	97.12	23.03	Cluster_01	0.621578	CDS_PROT
Abcc5	MmuEX0003131	chr16:20402260-20402334	75	chr16:20404566,20402260-20402334,20400039	C2	19.63	19.41	25.35	26.52	15.06	15.03	13.73	12.86	7.27	5.92	3.6	2.22	7.79	3.88	6.6	5.29	23.03	Cluster_03	0.48496	CDS_DISR_uINC
Ralgapa2	MmuEX0038623	chr2:146357288-146357419	132	chr2:146357957,146357288-146357419+146357502,146357146	C2	7.94	3.7	2.33	2.33	7.37	2.27	9.33	3.3	2.97	8.33	19.33	31.37	0	7.69	8.47	10.26	23.02	Cluster_08	0.767253	NA
Srr	MmuEX0044955	chr11:74919437-74919662	226	chr11:74925276+74925584+74925604+74925619,74919437-74919662,74913133	S	78.78	68.78	81.35	79.92	76.79	70.78	55.49	59.72	59.07	56.15	63.12	57.76	64.54	85.85	74.12	74.51	23.02	Cluster_11	0.42808	UTR_5
Bbs2	MmuEX6037444	chr8:94081025-94081169	145	chr8:94081998,94081025-94081169,94080939	S	97.44	100	100	96.33	100	100	98.9	98.9	94.05	92.79	78.16	75.82	93.1	91.3	94.83	98.03	23.01	Cluster_09	0.982954	CDS_DISR_uEXC
Zfp317	MmuEX0053217	chr9:19641988-19642103	116	chr9:19641254,19641964+19641988-19642103,19642598	S	71.79	73.27	73.58	81.51	88.59	87.19	90	90.68	83.05	86.86	95.37	95.71	86.35	88.21	93.2	93.7	23.01	Cluster_01	0.708069	NA
Zfp871	MmuEX0053678	chr17:32777401-32777527	127	chr17:32788138,32777401-32777527,32777217	S	76.16	76.36	74.08	80.34	87.69	91.65	84.64	90.51	85.79	84.54	90.25	90.62	91.53	94.17	99.25	99.28	23.01	Cluster_01	0.662577	CDS_DISR_uEXC
Dctd	MmuEX0013947	chr8:48138782-48138878	97	chr8:48137374,48138782-48138878,48140343	S	71.92	75	89.74	87.88	91.28	85.29	87.38	82.27	93.73	98.67	87.23	93.15	96.54	96.41	87.53	86.44	23.01	Cluster_01	0.397868	CDS_PROT
Vma21	MmuEX0051379	chrX:71817643-71817707	65	chrX:71816699+71816940+71817067,71817643-71817707,71820068	S	16.33	18.18	40	12.2	21.05	29.41	6.94	6.83	1.86	4.35	7.88	5.88	10.71	8.33	9.09	11.69	23	Cluster_03	0.264681	UTR_5
Zfp444	MmuEX0053337	chr7:6173982-6174044	63	chr7:6172399+6172537+6172574+6172650,6173982-6174044+6174101,6183790+6183862	S	43.01	47.85	39.09	39.52	53.07	57.39	44.41	56.39	50.43	50	53.97	56.47	54.15	46.52	62.46	62.13	22.99	Cluster_02	0.401483	NA
Mtmr14	MmuEX0030083	chr6:113277790-113277945	156	chr6:113270701,113277790-113277945,113280603	S	70.77	68.18	62.09	59.64	73.38	74.77	71.08	72.22	76.45	76.51	86.82	80.9	80.85	75.87	84.4	82.1	22.99	Cluster_04	0.401253	CDS_PROT
Pcm1	MmuEX0033988	chr8:41274995-41275168	174	chr8:41274270+41274298,41274995-41275168,41275653	S	90.34	93.18	93.95	94.27	79.01	75.53	87.97	84.14	81.33	83.96	94.22	90.8	92.23	91.85	68.97	73.3	22.98	Cluster_03	0.304749	CDS_PROT
Phf8	MmuEX0034789	chrX:151572366-151572668	303	chrX:151570431,151572366-151572668,151573413	S	63.41	66.75	66.6	61.03	59.57	59.51	63.25	65.03	59.49	73.41	79.4	78.97	57.84	54.63	62.99	63.22	22.96	Cluster_08	0.904713	CDS_PROT
Fam168a	MmuEX0018055	chr7:100818736-100818762	27	chr7:100813000,100818736-100818762,100824132	S	9.01	9.62	8.65	6.94	4.24	4.52	13.33	9.68	3.66	10.98	25.69	26.99	3.23	3.55	6.89	4.96	22.95	Cluster_08	0.960369	CDS_PROT
Vill	MmuEX0051349	chr9:119069883-119070068	186	chr9:119068456,119069865+119069883-119070068,119070278+119070283	S	82.02	84.62	89.29	92.77	81.82	81.48	88.96	87.5	82.73	88.97	83.24	83.43	69.75	66.44	75.4	76.42	22.94	Cluster_10	0.372447	NA
Rbak	MmuEX0038979	chr5:143178285-143178336	52	chr5:143179486,143178285-143178336,143176591	S	6.67	10.34	24.14	14.29	20.79	8.82	11.11	10	20.59	12	11.48	9.09	30.56	23.08	2.5	5.26	22.94	Cluster_11	0.183487	CDS_DISR_uINC
Zfand3	MmuEX0052966	chr17:30060810-30060850	41	chr17:30005308,30060810-30060850,30135323	S	68.88	61.27	73.6	73.51	67	66.7	65.75	67.55	70.86	64.88	76.82	82.94	82.37	83.86	87.48	88.53	22.92	Cluster_06	0.42987	CDS_DISR_uEXC
Mns1	MmuEX6067142	chr9:72449452-72449559	108	chr9:72446309,72449452-72449559,72452581	C2	95.29	94.3	94.32	95.09	97.56	94.87	90.48	100	78.95	84.62	83.61	76.47	77.61	69.01	79.05	83.27	22.91	Cluster_05	0.8809	CDS_PROT
Abca3	MmuEX0002974	chr17:24357919-24357991	73	chr17:24352251,24357919-24357991,24360888	S	68.14	61.67	71.21	79.89	70.67	68.42	71.34	74.73	74.07	79.8	59.12	68.8	63.44	73.57	48.63	59.44	22.91	Cluster_12	0.546725	UTR_5
Prss36	MmuEX0037446	chr7:127934139-127934280	142	chr7:127934390,127934139-127934280,127933832	C2	27.59	22.58	34.62	37.93	44.58	37.81	42.86	39.16	33.33	27.32	26.21	30.71	16.16	21.74	15.94	20.65	22.91	Cluster_05	0.539056	CDS_DISR_uEXC
Prpf39	MmuEX0037328	chr12:65043543-65043611	69	chr12:65043357,65043543-65043611,65044006	C2	24.35	20.4	22.46	21.88	34.35	25.81	26.91	34.29	20.16	15.08	14.72	21.53	6.97	8.5	9.62	11.33	22.87	Cluster_05	0.781152	CDS_DISR_uINC
Rabep1	MmuEX0038404	chr11:70919177-70919281	105	chr11:70917782,70919177-70919281,70920852	S	79.96	80.79	70.77	73.77	85.85	87.37	78.34	79.73	75.02	78.54	72.42	70.39	85.04	89.96	93.82	94.74	22.87	Cluster_06	0.427028	CDS_PROT
Clip1	MmuEX0011699	chr5:123638956-123638988	33	chr5:123640494,123638956-123638988,123631169	C2	2.76	2.24	3.99	2.4	3.09	1.82	8.42	6.11	15.85	15.95	22.42	28.21	6.58	2.15	8.13	16.52	22.86	Cluster_07	0.496896	CDS_PROT
2610020H08Rik	MmuEX0001100	chr7:119824045-119824139	95	chr7:119823894,119824045-119824139,119827303	C2	86.97	85.57	85.4	87.83	77.15	73.3	86.41	90.2	84.47	97.8	97.65	98.49	94.17	92.17	90.41	93.16	22.85	Cluster_07	0.506949	CDS_DISR_uEXC
Rcor3	MmuEX0039316	chr1:192108644-192108701	58	chr1:192116269,192108644-192108701,192101155	C2	66.15	62.09	59.19	61.08	60.34	72.44	59.14	56.9	57.65	77.87	77.74	76.68	77.3	84.42	68.99	71.98	22.84	Cluster_04	0.499234	CDS_DISR_uEXC
Cd99l2	MmuEX0010290	chrX:71449939-71450007	69	chrX:71450611,71449939-71450007,71441145	S	85.82	83.87	83.83	89.68	64.47	69.68	74.17	81.97	80.27	71.75	88.18	89.61	93.97	85.86	85.71	89.05	22.83	Cluster_11	0.61123	CDS_PROT
Gm53	MmuEX0021110	chr11:96261679-96261763	85	chr11:96251813,96261612+96261679-96261763+96262009,96264174	S	95.55	94.35	85	88.77	93.28	91.57	90.54	96.33	89.58	90	90.29	93.7	74.22	70.03	72.06	80.17	22.83	Cluster_05	0.329081	NA
Rbm42	MmuEX0039155	chr7:30645919-30645984	66	chr7:30647560,30645919-30645984,30645821+30645842	S	67.21	62.15	65.98	65.99	72.27	68.75	67.17	69.51	70.6	69.68	62.51	62.99	62.3	63.2	47.75	47.64	22.81	Cluster_12	0.844029	CDS_PROT
Mns1	MmuEX6067143	chr9:72449151-72449367	217	chr9:72446309,72449151-72449367,72452581	C3	94.9	93.45	94.01	94.44	96.67	92.86	87.5	100	71.43	81.4	78.26	75.76	75.21	68.72	74.71	79.37	22.8	Cluster_05	0.882865	CDS_DISR_uEXC
Cdc34	MmuEX0010377	chr10:79685233-79685293	61	chr10:79685102,79685180+79685233-79685293+79685367,79687849+79687853+79687856+79687871	S	59.11	60.51	60.54	64.58	68.59	64.59	60.58	62.04	81.62	78.31	83.96	81.27	73.23	74.24	77.15	77.9	22.8	Cluster_04	0.388977	NA
Usp40	MmuEX0051019	chr1:87967510-87967598	89	chr1:87975808,87967510-87967598,87967270	C2	100	100	100	98.9	100	100	97.86	100	100	98.08	100	100	67.31	87.1	86.79	80.43	22.8	Cluster_10	0.321363	CDS_DISR_uEXC
Cep152	MmuEX0010909	chr2:125571669-125571833	165	chr2:125576714,125571669-125571833,125569651	S	81.58	79.75	92	85.19	83.74	93.75	77.36	81.25	71.96	70.09	90.1	86.92	66.22	74.31	90.42	95.71	22.79	Cluster_10	0.293578	CDS_PROT
Trmt61b	MmuEX0049054	chr17:71590488-71590522	35	chr17:71597936,71590488-71590522,71588984	C1	77.59	73.14	74.88	88.09	87.79	92.54	95.51	96.96	93.1	83.33	92.31	96.87	95.31	96.41	97.37	98.92	22.78	Cluster_01	0.804097	ncRNA
Pot1b	MmuEX0036408	chr17:55708998-55709086	89	chr17:55710839,55708998-55709086,55706152	S	34.69	33.78	30.85	23.33	25.48	29.93	28.33	26.19	17.48	22.29	28.73	25.68	33.35	35.09	9.58	13.33	22.77	Cluster_12	0.303473	UTR_5
Tulp4	MmuEX0049938	chr17:6124171-6124248	78	chr17:6106582+6106996,6124171-6124248,6137211	C3	7.72	5.68	7.43	8.29	11.48	18.63	9.93	19.65	22.78	20.31	26.73	32.2	25.49	13.51	16.13	13.43	22.77	Cluster_07	0.276558	UTR_5
Nucb2	MmuEX0032584	chr7:116509455-116509625	171	chr7:116504484,116509455-116509625,116521837	S	90.79	91.82	96.1	95.2	87.85	94.04	92.31	92.55	86.42	86.26	90.12	96.55	95.38	90	71.08	74.71	22.76	Cluster_12	0.695699	UTR_5
Acvr1	MmuEX0003665	chr2:58516024-58516300	277	chr2:58537778,58516024-58516300,58500557	S	22.5	23.18	27.44	27.44	28.17	24.88	27.96	25.24	23.81	26.09	26.98	26.47	28.97	44.83	47.69	43.48	22.74	Cluster_06	0.904891	UTR_5
Rrp36	MmuEX0040606	chr17:46672525-46672591	67	chr17:46674197,46672525-46672591,46670185	C3	74.64	76.57	74.58	73	84.12	86.05	87.08	83.77	91.5	89.45	96.61	96.45	79.19	80.31	78.87	83.12	22.74	Cluster_02	0.314362	CDS_DISR_uEXC
Helq	MmuEX0022703	chr5:100768282-100768455	174	chr5:100770398,100768282-100768455,100766801	S	89.06	85.13	97.05	86.53	88.27	90.75	89.23	81.53	91.03	91.21	70.8	75.47	98.21	93.34	98.17	93.54	22.73	Cluster_09	0.566572	CDS_PROT
Itch	MmuEX0024554	chr2:155157820-155157975	156	chr2:155138272+155138288,155157774+155157820-155157975,155163393	S	21.08	21	14.36	14.86	21.98	24.07	25.23	22.89	25.03	23.51	32	32.8	15.31	19.02	36.13	38.55	22.73	Cluster_02	0.384007	NA
Mtmr3	MmuEX0030092	chr11:4546189-4546268	80	chr11:4594603,4546189-4546268,4531305	S	11.84	9.36	9.8	7.44	8.54	4.02	10.13	12.56	14.6	16.5	29.08	28.93	9.02	13.11	11.65	11.09	22.72	Cluster_08	0.822867	UTR_5
Atp5l	MmuEX1004691	chr9:44914651-44914811	161	chr9:44920257+44920610,44914651-44914811,44913462+44913466	S	0	3.23	3.55	4.41	3.39	4.39	8.16	7.96	6	4.08	12	8.11	35.29	13.33	8.57	6.67	22.7	Cluster_04	0.354617	CDS_PROT
Kdm4b	MmuEX0025306	chr17:56389259-56389342	84	chr17:56386279,56389259-56389342,56389485	S	91.79	91.98	85.33	90.78	93.99	91.98	71.76	76.05	81.49	87.01	89.51	86.67	80.78	87.68	96.19	97.03	22.7	Cluster_06	0.215371	CDS_PROT
Adamts10	MmuEX0003810	chr17:33545340-33545437	98	chr17:33545057,33545304+33545315+33545340-33545437,33545542	S	94.33	94.83	94.81	95.69	97.15	97.49	97.67	97.75	98.11	98.06	92.59	100	88.73	62.07	90.24	97.44	22.69	Cluster_10	0.973934	NA
Crlf2	MmuEX0012753	chr5:109555507-109555627	121	chr5:109556019,109555507-109555627+109555660+109555759,109555357	S	90.65	85.35	91.12	96.33	94.79	95.09	87.81	90.61	78.35	87.84	82.48	89.46	73.3	71.19	75.11	76.31	22.69	Cluster_05	0.787047	NA
Baz2b	MmuEX0007718	chr2:60076870-60076911	42	chr2:60125463,60076861+60076870-60076911,60006189	S	77.29	74.65	74.81	76.72	83.15	77.94	75.58	74.91	73.38	75	78.17	75.21	74.74	77.01	97.8	95.96	22.69	Cluster_06	0.7652	NA
Gbe1	MmuEX7008011	chr16:70528880-70529010	131	chr16:70488126,70528880-70529007+70529010+70530290+70530721,70568989+70569502+70553513+70561024	ANN	99.35	100	100	99.3	100	100	98.24	98.43	95.01	96.78	77.25	77.41	100	97.99	100	100	22.67	Cluster_09	0.962541	NA
Actn4	MmuEX0003639	chr7:28911490-28911575	86	chr7:28912240,28911490-28911575,28907064	C3	99.48	99.48	99.79	99.72	99.54	98.83	99.06	99.15	95.29	95.88	92.56	92.15	77.51	76.94	77.43	76.73	22.67	Cluster_05	0.790551	NA
Fam149b	MmuEX0017990	chr14:20367851-20367952	102	chr14:20363450,20367846+20367851-20367952+20368092,20374311+20374330	C1	34.52	37.92	31.78	30.82	35.03	34.41	37.5	37.35	41.57	39.35	51.87	56.06	44.38	42.61	45.93	48.88	22.67	Cluster_07	0.740231	NA
Hemk1	MmuEX0022729	chr9:107330773-107330822	50	chr9:107331091,107330705+107330710+107330773-107330822,107329432	C1	86.89	90.38	77.98	74.46	99	98.59	93.33	88.44	92.19	93.68	84.05	84.62	88.43	79.44	97.78	100	22.67	Cluster_02	0.401647	NA
Ptpn13	MmuEX0037796	chr5:103501367-103501912	546	chr5:103492310,103501367-103501912,103516328	S	75	68.63	63.27	60.32	73.17	80	83.75	84.03	87.49	81.42	80.16	82.14	75.65	73.66	75.61	74.66	22.65	Cluster_02	0.411801	CDS_PROT
Rabggtb	MmuEX0038455	chr3:153910064-153910161	98	chr3:153910261,153910064-153910161,153909598	S	48.73	45.98	39.41	41.14	38.95	41.66	45.59	44.51	48.46	50.62	56.56	58.12	60.7	65.11	52.58	50.68	22.64	Cluster_04	0.626888	CDS_DISR_uINC
Tfb2m	MmuEX0047047	chr1:179545367-179545458	92	chr1:179545822,179545367-179545458,179542457	C1	22.73	14.29	16.05	20.88	13.7	16.05	7.45	33.47	29.84	27.42	31.71	11.74	8.11	7.75	12	0	22.63	Cluster_12	0.600763	UTR_5
Epb41l3	MmuEX0017003	chr17:69287612-69287728	117	chr17:69287337,69287612-69287728,69288851	S	72.6	73.86	70.25	70.24	77.17	73.36	61.62	65.54	52.44	52.84	54.38	65.04	56.3	55.67	62.36	50.11	22.63	Cluster_05	0.561246	CDS_PROT
Jmjd7	MmuEX0035496	chr2:120031307-120031402	96	chr2:120030872,120031307-120031402+120031385,120032114+120031575	ANN	87.18	86.27	84.13	84.75	92.06	84.17	77.67	76.99	75.74	80.52	62.45	68.55	84.2	79.56	79.49	81.52	22.62	Cluster_09	0.850823	NA
Dclre1b	MmuEX0013911	chr3:103808072-103808237	166	chr3:103808900,103808072-103808237,103807576	S	77.23	75.98	83.8	77.58	91.5	92.92	87.32	85.89	83.3	79.61	79.95	80.08	71.37	67.81	81.97	81.55	22.62	Cluster_10	0.664326	CDS_DISR_uEXC
M1ap	MmuEX0013623	chr6:83028392-83028532	141	chr6:83026404,83028392-83028532,83029770	S	89.74	82.22	82.35	71.43	83.47	70.59	83.97	85.19	74.33	86.13	81.15	82.57	59	67.76	82.51	87.23	22.6	Cluster_10	0.745266	CDS_PROT
Crebrf	MmuEX0002580	chr17:26736816-26736983	168	chr17:26715774+26715828,26736789+26736816-26736983,26757805	C3	62.52	69.43	55.99	50.24	55.72	57.58	58.77	55.96	58.02	63.63	66.49	71.19	73.93	77.5	70.77	76.6	22.6	Cluster_04	0.482125	NA
Asxl2	MmuEX0006504	chr12:3469300-3469395	96	chr12:3457209,3469300-3469395,3469478+3469517	C1	27.08	29.82	26.67	19.11	5.97	8.63	19.7	16.59	9.36	12.53	31.7	28.09	26.56	26.9	15.59	16.2	22.59	Cluster_11	0.347536	CDS_DISR_uINC
Tle1	MmuEX0047418	chr4:72157463-72157479	17	chr4:72158213,72157463-72157479,72145420	S	91.54	76.7	83.61	82.67	86.44	90.74	80.81	83.56	70.43	61.58	76.25	74.03	83.66	77.88	83.71	87.12	22.59	Cluster_09	0.317643	CDS_DISR_uEXC
Clec16a	MmuEX1006935	chr16:10631494-10631560	67	chr16:10630801,10631494-10631560,10635246	S	7.39	7.29	21.23	8.56	7.76	10.39	13.17	16.02	22.06	23.1	15.63	15.89	0	0	0	0	22.58	Cluster_12	0.494821	CDS_DISR_uINC
Tmem38a	MmuEX0047949	chr8:72579960-72580144	185	chr8:72579719,72579960-72580144,72584700	C2	65.28	60.26	72.55	73.21	82.52	82.09	71.23	74.34	84.66	82.35	84.37	86.32	69.23	73.91	68.67	70.76	22.57	Cluster_02	0.266164	CDS_DISR_uEXC
Gbe1	MmuEX6063046	chr16:70495228-70495399	172	chr16:70488126,70495228-70495399,70546198	ANN	99.37	100	100	99.26	100	100	96.26	96.87	92.12	93	79.71	75.18	100	97.96	100	100	22.56	Cluster_09	0.947371	NA
Eif4enif1	MmuEX0016604	chr11:3233988-3234059	72	chr11:3230065+3230101,3233988-3234059,3234462+3234585	S	36.57	37.56	47.19	45.32	38.68	40.26	34.88	35.61	33.73	35.76	25.31	25.55	45.07	50.91	33.98	37.94	22.56	Cluster_09	0.4325	CDS_PROT
Sort1	MmuEX0044415	chr3:108355472-108355570	99	chr3:108354241,108355472-108355570,108356231	S	21.73	15.83	18.38	15.32	24.99	14.17	15.28	17.45	19.83	14.66	2.71	3.29	22.3	16.92	23.02	28.08	22.55	Cluster_09	0.770707	CDS_PROT
Dedd2	MmuEX0014189	chr7:25205808-25205889	82	chr7:25211149,25205808-25205889,25203931	S	27.76	24.55	27.85	28.36	19.68	14.29	30.75	38.16	43.48	32.04	28.53	27.57	20.93	15.94	10.17	20.25	22.55	Cluster_12	0.431146	CDS_DISR_uINC
Rxrb	MmuEX1022935	chr17:34032401-34032484	84	chr17:34032388,34032401-34032484,34032827	C3	22.89	24.13	36.15	30.71	29.55	30.85	25.09	22.35	25.8	33.3	24.57	21.13	10.45	11.32	20.11	14.65	22.55	Cluster_05	0.389684	UTR_5
Yipf2	MmuEX0052542	chr9:21592528-21592588	61	chr9:21592727,21592528-21592588,21592218	C1	79.41	85.47	69.6	80.92	74.96	66.18	86.16	80.21	89.62	96.63	92.37	90.62	76.64	77.02	92.35	82.42	22.55	Cluster_07	0.318408	CDS_PROT
Dgke	MmuEX0014409	chr11:89042162-89042285	124	chr11:89044240,89042162-89042285+89042289,89041559	S	74.45	77.66	82.28	85.43	100	93.85	87.3	96.3	96.64	88.68	90.09	90.91	99.38	93.31	97.21	100	22.54	Cluster_01	0.891347	NA
Asxl2	MmuEX0006508	chr12:3476101-3476169	69	chr12:3474613,3476026+3476101-3476169,3484445	C1	69.3	72.02	73.25	73.45	68.78	74.42	63.11	65.07	59.36	64.76	76.05	78.14	68.26	67.99	79.89	89.28	22.53	Cluster_06	0.418415	NA
Nin	MmuEX0031719	chr12:70042132-70044252	2121	chr12:70045147,70042127+70042132-70044252,70040880	S	96.59	94.57	94.31	97.26	96.98	99.52	95.61	100	100	98.22	92.03	97.6	78.22	74.94	82.71	83.95	22.53	Cluster_10	0.403827	NA
Dab2ip	MmuEX0013711	chr2:35721261-35721413	153	chr2:35720741,35721261-35721413,35723029	S	90.1	90.57	96.49	92.75	98.92	93.72	73.06	78.77	83.18	86.11	91.15	96.64	94.88	95.73	99.31	97.58	22.53	Cluster_11	0.353996	CDS_PROT
Alkbh1	MmuEX0004679	chr12:87441271-87441343	73	chr12:87443642,87441271-87441343+87441368,87440414	C2	44.32	45.36	37.57	43.71	28.25	29.78	47.43	46.76	33.02	36.03	44.37	45.94	24.59	25.94	24.09	25.06	22.52	Cluster_12	0.325005	NA
Kmt5b	MmuEX0045818	chr19:3782220-3782279	60	chr19:3768340,3782220-3782279,3786389	C2	31.3	30.42	34.74	25.11	35.55	32.81	33	37.15	21.5	26.55	31.63	29.2	40.29	52.79	29.38	34.3	22.52	Cluster_11	0.30538	UTR_5
Hdac10	MmuEX0022461	chr15:89127150-89127218	69	chr15:89127386,89127150-89127218,89126995	S	83.53	78.46	81.05	78.18	91.92	92.43	82.69	83.86	87.48	82.07	69.54	85.43	85.19	73	100	100	22.51	Cluster_06	0.252149	CDS_PROT
Cep89	MmuEX0009516	chr7:35425045-35425194	150	chr7:35424772,35425045-35425194,35427600	S	18.63	29.2	15.79	10.74	4.23	13.89	5.6	3.27	8.54	1.59	4.24	5.78	2.72	3.76	0.28	2.53	22.5	Cluster_03	0.917551	CDS_DISR_uINC
Usp54	MmuEX0051085	chr14:20565943-20566062	120	chr14:20570248,20565943-20566062,20565063	C1	79.72	75.27	88.67	100	100	93.82	97.91	100	97.86	97.64	97.37	100	93.87	94.32	100	100	22.5	Cluster_01	0.669282	CDS_PROT
Zbtb21	MmuEX0053207	chr16:97956758-97956900	143	chr16:97962414,97956758-97956900,97953093	C1	52.43	49.93	68.56	59	57.88	63.2	51.25	63.7	53.4	58.29	74.63	72.14	53.71	48.04	64.66	60.04	22.5	Cluster_08	0.328848	CDS_PROT
Eif4h	MmuEX0016645	chr5:134624441-134624500	60	chr5:134625366,134624441-134624500,134622086	S	53.01	54.39	56.29	54.08	68.14	69.99	64.25	63.36	60.04	59.71	47	46.16	57.25	53.72	49.46	49.19	22.48	Cluster_09	0.382277	CDS_PROT
Agap1	MmuEX0004189	chr1:89766306-89766464	159	chr1:89743896,89766306-89766464,89789163	S	83.87	70	74.44	78.26	66.45	72.31	77.87	83.33	69.43	59.02	59.66	65.35	68.18	66.97	83.8	86.11	22.45	Cluster_09	0.349168	CDS_PROT
Spen	MmuEX0044633	chr4:141480746-141480814	69	chr4:141483725,141480746-141480814,141479389	S	45.25	41.47	32.07	34.75	31.11	29.8	47.38	45.39	30.68	33.33	49.34	44.35	25.06	23.74	35.21	40.5	22.44	Cluster_10	0.271456	CDS_PROT
Slc25a22	MmuEX0042857	chr7:141434587-141434943	357	chr7:141437569,141434409+141434429+141434469+141434531+141434587-141434943,141434329	S	5.45	6.39	10.46	10.72	8.11	7.95	28.46	28.25	26.18	13.28	13.18	22.96	9.24	5.8	9.62	15.88	22.44	Cluster_02	0.264085	NA
Ttc3	MmuEX0049521	chr16:94384346-94384388	43	chr16:94384066,94384346-94384388,94384784	S	62.93	63.84	82.04	78.99	75.73	73.38	83.96	72.2	61.32	75.31	55.81	60.38	71.37	73.2	73.75	77.16	22.43	Cluster_09	0.703765	CDS_DISR_uEXC
Svil	MmuEX0045856	chr18:5054018-5054098	81	chr18:5049494,5054015+5054018-5054098,5058125	C2	2.6	2.73	4.17	3.99	0.5	0.22	0.96	1.39	2.08	1.55	18.34	14.93	12.19	14.75	21.22	24.36	22.43	Cluster_06	0.426634	NA
Nadsyn1	MmuEX0030794	chr7:143803196-143803302	107	chr7:143803965+143804014,143803196-143803302,143799922	S	88.62	72.21	69.62	76.6	88.82	80.87	94.74	90.94	93.24	89.15	91.45	90.61	95.39	95.66	93.12	90.37	22.42	Cluster_01	0.367219	CDS_DISR_uEXC
Cdc7	MmuEX0010435	chr5:106979341-106979444	104	chr5:106976712,106979295+106979316+106979341-106979444,106982964	S	76.09	72.96	86.34	84.39	95.32	94.76	86.67	94	85.11	81.52	92.38	91.57	93.03	91.82	96.4	97.45	22.4	Cluster_01	0.62216	NA
Kctd9	MmuEX0025240	chr14:67734141-67734290	150	chr14:67733442,67734141-67734290,67737560+67737606	S	72.16	70.58	67.49	73.41	77.62	75.36	74.64	71.27	76.87	74.53	76.63	84.9	78.97	87.02	60.66	60.56	22.39	Cluster_12	0.42886	CDS_PROT
Epb41l1	MmuEX0016986	chr2:156483465-156483666	202	chr2:156438633,156483465-156483666+156483698,156493904	C1	1.96	7.14	33.33	12	2.97	3.88	1.14	0	0.72	0.73	1.3	1.31	0.88	1.55	0	0.58	22.37	Cluster_03	0.400732	NA
Cep57	MmuEX0010987	chr9:13812633-13812706	74	chr9:13813410,13812633-13812706+13812710,13810658+13810862	S	73.92	76.49	80.01	75.52	86.45	84.46	82.62	82.86	70.18	74.38	60.56	65.61	82.81	78.82	79.02	75.8	22.36	Cluster_09	0.899	NA
Mknk1	MmuEX0029101	chr4:115876581-115876624	44	chr4:115875545,115876581-115876624,115877950	S	80.18	79.31	85.49	83.83	88.53	87.09	87.73	87.54	86.17	89.44	74.21	74.33	92.91	90.66	96.46	96.81	22.36	Cluster_09	0.302065	CDS_DISR_uEXC
1300002E11Rik	MmuEX1000975	chr16:21806971-21807119	149	chr16:21795975,21806971-21807119,21808247+21808678	C3	11.86	7.84	3.54	5	2.86	2.67	10.24	12.78	10.41	5.7	20.68	29.54	2.47	6.76	8.37	3.44	22.35	Cluster_08	0.941775	NA
Dennd1a	MmuEX0054153	chr2:37805072-37805200	129	chr2:37816916,37804869+37805072-37805200,37802273	S	2.49	5.19	3.34	1.82	2.5	3.2	4.33	3.1	3.5	3.66	26.1	23.75	9.66	13.96	7.38	7.14	22.35	Cluster_07	0.632208	NA
Ptprg	MmuEX0037924	chr14:12179264-12179350	87	chr14:12166877,12179264-12179350,12190682	S	27.98	29.95	36.86	32.71	33.94	42.5	26.76	24.32	16.28	15.45	20.8	25.65	19.92	18.7	21.95	23.81	22.35	Cluster_05	0.430603	CDS_PROT
Helz	MmuEX0022718	chr11:107555519-107555575	57	chr11:107549387+107549401,107555519-107555575,107574938	S	42.34	38.93	36.78	41.68	47.15	38.59	35.29	35.03	42.91	42.37	39.14	45.4	54.2	60.81	50.36	51.06	22.35	Cluster_04	0.281665	UTR_5
Fut10	MmuEX0019757	chr8:31188302-31188406	105	chr8:31187355+31187421+31187462,31188213+31188302-31188406,31194954	S	12.14	16.35	12.79	15.29	15.95	10.33	15.96	20.18	25.49	17.65	36.84	17.65	36.36	34.58	17.84	16.67	22.33	Cluster_04	0.444085	NA
Slc20a1	MmuEX0042732	chr2:129204246-129204298	53	chr2:129204155,129204246-129204298+129204304,129206367	S	13.86	16.69	11.04	8.72	10.33	9.9	7.18	9.89	10.85	10.72	31.22	30.52	23.92	28.85	11.27	9	22.33	Cluster_07	0.354478	NA
Usp40	MmuEX0051018	chr1:87968396-87968449	54	chr1:87975808,87968396-87968449,87967598	C2	74.58	88.32	89.4	85.06	74.07	73.05	86.49	82.8	64.52	65.31	70.89	65.52	55.32	83.33	70.83	70.21	22.32	Cluster_03	0.401645	CDS_PROT
Tmem245	MmuEX0013643	chr4:56903212-56903247	36	chr4:56903667+56903918,56903212-56903247,56899428	S	5.97	3.57	1.56	4.2	0.87	0.88	1.59	2.27	7.31	4.93	23.1	23.25	4.15	6.19	3.6	3.53	22.3	Cluster_08	0.891902	CDS_PROT
Snx16	MmuEX0044246	chr3:10426163-10426232	70	chr3:10434358,10426163-10426232,10420876	S	64.71	77.97	93.16	87.16	83.33	94.06	89.87	92	93.44	92.73	89.55	90.57	95.7	91.58	93.72	92.21	22.3	Cluster_01	0.649307	CDS_DISR_uEXC
Trappc13	MmuEX0000992	chr13:104152165-104152182	18	chr13:104154296,104152165-104152182,104150183	S	75.29	79.38	73	66.86	64.86	62.74	61.74	60.47	66.47	68.28	82.13	84.7	63.19	67.57	65.76	69.3	22.3	Cluster_08	0.570662	CDS_PROT
	MmuEX1000715	chr17:22312029-22312228	200	chr17:22313237,22312029-22312228+22312241,22309597	S	15.37	24.47	16.11	8.83	29.31	33.04	23.13	21.49	21.62	16.71	29.42	23.28	16.33	17.19	34.35	35.18	22.3	Cluster_02	0.494734	NA
Gng7	MmuEX1013982	chr10:80966354-80966445	92	chr10:80997992,80966354-80966445,80952946	S	2.33	2.65	2.97	5.26	6.98	7.69	4.88	10.45	22.22	20	19.15	30.19	15.79	10.71	3.45	1.3	22.29	Cluster_08	0.337258	UTR_5
Vps39	MmuEX0051541	chr2:120346857-120346889	33	chr2:120350164,120346857-120346889,120346392	C1	19.64	24.92	14.53	17.56	14.69	11.1	13.21	15.15	6.87	7.72	2.81	4.64	1.47	2.54	0	0	22.28	Cluster_05	0.662513	CDS_PROT
Plekhg3	MmuEX0035767	chr12:76571604-76571642	39	chr12:76566266,76571604-76571642,76572047+76572050	S	74.21	79.72	91.3	84.77	89.79	91.57	91.6	92.81	93.67	92.99	97.47	94.88	88.09	85.26	98.51	100	22.28	Cluster_01	0.506428	CDS_PROT
Mns1	MmuEX0029361	chr9:72448529-72448758	230	chr9:72446309,72448529-72448758,72452581	C2	94.94	93.19	95.05	95.4	96.92	94.74	88.24	100	73.91	83.67	68.75	78.38	76.92	72.15	79.75	82.9	22.27	Cluster_05	0.706115	CDS_DISR_uEXC
Tfcp2	MmuEX0046708	chr15:100522389-100522461	73	chr15:100525567,100522389-100522461+100522495,100520715	S	85.96	89.19	92.41	94.56	80.24	80.75	89.65	92.8	76.57	65.85	79.86	84	81.36	80.22	87.32	92.45	22.27	Cluster_03	0.206836	NA
Zfp873	MmuEX0053679	chr10:82058683-82058743	61	chr10:82058496,82058683-82058743,82059517	S	93.26	85.48	69.62	72.6	71.74	70.83	74.03	70	66.67	73.49	67.86	66.36	84.76	78.82	90.58	85.71	22.26	Cluster_11	0.394597	NA
Usp47	MmuEX0051050	chr7:112080172-112080231	60	chr7:112077959,112080172-112080231,112082430	S	36.4	33.72	43.2	41.54	20.64	19.59	19.75	21.98	33.69	26.57	26.29	26.97	42.11	36.51	38.58	39.6	22.25	Cluster_11	0.739909	CDS_PROT
Zcchc2	MmuEX0052810	chr1:106027403-106027531	129	chr1:106023758,106027388+106027403-106027531,106029752	S	77.56	72.5	81.82	83.98	81.76	86.6	82.18	79.82	87.42	89.6	95.72	98.03	90.95	90.18	96.83	97.71	22.24	Cluster_04	0.525698	NA
Prrc2b	MmuEX0037404	chr2:32212887-32213079	193	chr2:32212291,32212887-32213079,32216046	S	25.15	26.53	23.66	22.82	22.44	24.82	28.76	24.7	15.96	13.54	11.37	12.37	5.17	6.42	3.86	5.15	22.23	Cluster_05	0.975362	CDS_DISR_uINC
P2rx4	MmuEX0033383	chr5:122724594-122724674	81	chr5:122719226+122719293,122724594-122724674,122724990	S	79.43	85.39	81.85	87.44	86.06	86.32	83.73	83.23	85.73	83.64	64.32	63.61	87.57	83.48	68.69	79.06	22.23	Cluster_09	0.727675	CDS_PROT
Zzz3	MmuEX0054137	chr3:152422618-152422771	154	chr3:152420140,152422618-152422771,152427277	C1	62.63	67.09	72.6	69.9	85.01	82.95	73.44	75.13	70.35	72.93	84.65	85.78	83.7	81.06	85.28	88.9	22.23	Cluster_01	0.498724	CDS_PROT
Rpain	MmuEX0040322	chr11:70973802-70973913	112	chr11:70973075,70973802-70973913,70974069	S	80.49	78.68	88.44	83.33	90.54	90.24	88.56	91.25	89.16	84.14	85.71	85.81	84.73	84.55	69.31	67.07	22.2	Cluster_12	0.853098	CDS_DISR_uEXC
Stx2	MmuEX0045589	chr5:128987718-128987842	125	chr5:128988802,128987718-128987842,128986430	S	80.45	82.04	89.53	88.81	90.82	92.38	93.15	88.82	80.43	84.54	69.23	79.39	95.56	95.88	95	98	22.19	Cluster_09	0.496405	CDS_PROT
Dlg1	MmuEX0014795	chr16:31846837-31846933	97	chr16:31842839,31846834+31846837-31846933+31846937,31853843	C3	75.73	79.22	75.37	77.31	71.65	74.37	75.97	73.81	82.05	83.28	88.24	85.63	88.97	89.36	95.31	95.04	22.17	Cluster_04	0.729916	NA
Itpr1	MmuEX0024736	chr6:108432649-108432696	48	chr6:108431496,108432646+108432649-108432696,108438300	C2	23.49	19.92	17.49	11.5	25.81	20.54	33.31	21.99	21.14	27.38	18.63	16.31	35.26	38.02	29.06	28.32	22.15	Cluster_06	0.197557	NA
Shoc2	MmuEX0042308	chr19:53949819-53949943	125	chr19:53944301+53944402,53949819-53949943,53987454	S	11.93	12.2	18.11	12.23	23.71	31.11	17.91	18.99	4.5	6.02	22.39	17.86	13.79	15.6	16.46	8.93	22.15	Cluster_05	0.142368	UTR_5
Zfp280c	MmuEX1028428	chrX:48592400-48592434	35	chrX:48594333+48594364,48592400-48592434,48591761	C2	20.86	20.12	31.06	23.47	8.65	13.2	14.74	17.24	9.77	9.87	7.81	4.8	18.78	16.19	4.5	5.77	22.14	Cluster_03	0.611843	UTR_5
Tex9	MmuEX0002621	chr9:72477737-72477910	174	chr9:72478340,72477737-72477910,72473792	C1	94.95	94.03	88.48	81.94	88.89	65.71	91.3	81.82	97.79	93.18	100	98.89	90.74	95.45	98.49	100	22.14	Cluster_07	0.427596	CDS_PROT
Rad52	MmuEX0038533	chr6:119915234-119915352	119	chr6:119902835,119915234-119915352,119918587	C3	88.03	81.54	72.28	72.04	82.91	87.5	81.68	76.19	80.36	78.95	91.07	84.85	78.75	93.7	93.24	95.35	22.13	Cluster_06	0.416857	CDS_DISR_uEXC
D930016D06Rik	MmuEX1008090	chr5:104540131-104540202	72	chr5:104538956+104538967+104538973,104540131-104540202,104541166	S	16.77	13.95	12.36	11.1	8.02	3.2	13.46	17.78	7.23	2.54	24.93	21.11	2.16	0.49	0.78	0.99	22.13	Cluster_08	0.410685	ncRNA
Gbe1	MmuEX6063045	chr16:70527117-70527301	185	chr16:70488126,70527117-70527301,70546198	ANN	99.36	100	100	99.32	100	100	97.77	98.06	94.65	95.36	80.03	75.73	100	98.12	100	100	22.12	Cluster_09	0.960761	NA
Ranbp3	MmuEX0038729	chr17:56701449-56701541	93	chr17:56696789,56701449-56701541+56701874,56702763	C3	82.29	82.92	90.2	88.66	92.56	92.53	87.54	89.27	84.66	84.38	71.18	75.53	75.88	76.13	95.34	95.63	22.12	Cluster_09	0.622677	NA
Xiap	MmuEX0052342	chrX:42071242-42071503	262	chrX:42068482+42068872,42071242-42071503,42096613	C1	9.68	11.71	4.35	6.49	5.49	2.5	6.67	13.73	12.89	24.14	29.17	23.08	13.83	13.5	9.85	13.43	22.12	Cluster_07	0.527152	UTR_5
Kifc3	MmuEX0025636	chr8:95129196-95129331	136	chr8:95134717,95129196-95129331+95129334,95110759	C2	63.22	38.6	47.14	47.74	48.78	51.72	45.63	54.1	48.33	55.96	42.44	44.13	56.08	52.46	64.52	66.27	22.11	Cluster_06	0.622137	NA
Fam13b	MmuEX0017979	chr18:34448026-34448121	96	chr18:34448368+34448372,34448026-34448121,34445615	S	74.79	74.5	79.29	82.43	85.98	79.42	76.54	80	78.2	85.66	90.24	87.93	85.71	77.54	96.66	96.84	22.1	Cluster_06	0.445888	CDS_PROT
Dclre1c	MmuEX0013920	chr2:3436438-3436493	56	chr2:3433806,3436438-3436493,3436989+3437002+3437030	S	73.15	75	73.64	72.77	79.21	75.86	81	89.62	88.79	81	85.25	80.45	89.61	89.83	95.83	94.7	22.07	Cluster_04	0.363786	CDS_DISR_uEXC
Nfu1	MmuEX0031644	chr6:87016176-87016394	219	chr6:87013007,87016176-87016394,87019365	ANN	97.11	98.47	93.83	96.92	100	96.27	94.88	91.42	86.06	97.84	95.92	90.63	76.18	75.96	100	94.68	22.06	Cluster_10	0.897727	NA
BC026585	MmuEX0007410	chr1:157470616-157470797	182	chr1:157467247,157470616-157470797,157488443	C2	83.63	87.95	82.11	87.76	73.23	73.54	86.15	87.12	87.48	86.25	95.64	95.22	85.54	75.61	93.18	97.65	22.04	Cluster_07	0.446429	CDS_DISR_uEXC
Rhbdd3	MmuEX0039697	chr11:5105185-5105313	129	chr11:5104404,5105181+5105185-5105313+5105347,5105433	S	78.82	75.95	78.44	85.88	99.34	99.17	97.79	99.31	99.19	98.37	97.71	100	95.84	98.16	99.41	99.42	22.03	Cluster_01	0.88542	NA
Hjurp	MmuEX0022965	chr1:88270202-88270299	98	chr1:88272729,88270202-88270299+88270319+88270371,88268026	C3	83.88	84.71	82.33	82.34	76.43	80.6	81.02	82.5	87.43	89.08	92.6	93.38	78.86	76.97	99.87	100	22.03	Cluster_07	0.253039	NA
Dnm2	MmuEX0015304	chr9:21490658-21490669	12	chr9:21489794,21490658-21490669,21494504	S	82.03	80.4	72.71	66.55	90.77	91.86	92.24	91.08	85.43	85.94	89.56	90.75	82.25	82.81	75.14	76.98	22.03	Cluster_02	0.236424	CDS_PROT
Orc6	MmuEX0033169	chr8:85301117-85301238	122	chr8:85299992,85301109+85301117-85301238,85301623	C3	62.07	60.78	61.18	65.19	78.57	85.19	80.08	85.5	74	73.31	69.04	74.54	63.33	65.29	85	81.87	22.02	Cluster_02	0.748202	NA
Dtwd1	MmuEX0015842	chr2:126158410-126158553	144	chr2:126154860,126158410-126158553,126159770	S	84.62	88.57	94.95	93.85	75.23	69.52	80.77	87.39	80.56	84.75	93.72	92.11	80.95	78.95	86.18	88.89	22.02	Cluster_08	0.204144	CDS_PROT
Prrg2	MmuEX0037424	chr7:45056743-45056884	142	chr7:45059972,45056743-45056884,45054588+45054647	S	95.19	92.71	96.99	97.67	98.86	96.98	96.78	98.48	91.12	95.28	92.55	89.42	82.4	73.58	100	100	22.01	Cluster_10	0.881002	CDS_DISR_uEXC
Zrsr2	MmuEX0054045	chrX:163945293-163945349	57	chrX:163949260,163945293-163945349+163945516,163943313	S	21.19	17.89	14.58	19.86	21.23	24.73	28.61	28.45	15.53	13.79	17.14	18.08	10.69	15.79	7.24	5.79	22.01	Cluster_05	0.429943	NA
Zcchc6	MmuEX0052834	chr13:59778752-59778815	64	chr13:59779137,59778752-59778815,59772855+59772859	C3	34.13	37.05	35.87	36.66	36.78	38.4	35.13	33.76	31.07	25.51	19.88	18.29	42.43	39.75	29.48	26.97	22	Cluster_09	0.659134	CDS_PROT
Ralgps1	MmuEX0038662	chr2:33157772-33157929	158	chr2:33158910,33157772-33157929,33146650+33146653	C2	24.53	17.36	17.65	20	20	15.07	18.88	13.93	19.29	22.76	30.69	24.64	34.69	42.11	22.08	21.65	21.99	Cluster_04	0.336576	CDS_uncertain
Mycbp2	MmuEX0030316	chr14:103169857-103170012	156	chr14:103172567,103169857-103170012+103170036,103156767	S	31.54	29.27	34.49	36.33	19.65	19.55	24.01	21.58	25.56	25.11	30.59	25	32.73	39.13	46.24	36.92	21.98	Cluster_11	0.664419	NA
Tmem63b	MmuEX0048040	chr17:45678963-45679001	39	chr17:45679237,45678963-45679001,45678016	S	99.56	99.62	100	99.33	100	100	99.62	100	100	99.68	93.96	91.41	92.27	88.26	78.14	77.9	21.98	Cluster_12	0.6203	CDS_PROT
Ankrd26	MmuEX0005067	chr6:118540451-118540549	99	chr6:118542890,118540436+118540451-118540549,118539875+118540308	S	80.07	75.99	91.98	81.35	86.92	76.42	100	96.73	100	100	93.23	100	100	100	91.59	92.28	21.97	Cluster_04	0.285226	NA
Slc38a6	MmuEX0043254	chr12:73343669-73343748	80	chr12:73341760+73342132,73343669-73343748,73344793	C1	83.33	85.55	84.29	91.87	77.84	85.51	86.61	79.7	84.56	85.89	73.04	59.2	86.52	89.65	71.67	61.06	21.97	Cluster_09	0.26214	CDS_DISR_uEXC
Fam118b	MmuEX0017881	chr9:35227164-35227225	62	chr9:35235231,35227164-35227225+35227391,35223742	S	77	78.7	76.09	82.63	64.9	61.15	70.49	73.04	84.19	77.73	86.06	83.9	71.04	79.03	69.12	74.13	21.95	Cluster_08	0.356757	NA
Ank3	MmuEX0004934	chr10:69953440-69953472	33	chr10:69951058,69953440-69953472,69955926	S	2.4	0.55	2.11	1.09	2.58	0	3.92	1.75	3.92	9.03	19.61	19.38	15.68	30.76	15.4	15.15	21.93	Cluster_04	0.84151	CDS_PROT
Extl3	MmuEX0017658	chr14:65080380-65080475	96	chr14:65097997,65080380-65080475,65078189	S	70.27	74.88	71	68.03	71.39	73.17	72.87	73.26	81.27	76.62	91.56	91.34	75.83	74.94	78.95	82.76	21.93	Cluster_07	0.813048	UTR_5
Lpin1	MmuEX0026735	chr12:16584508-16584651	144	chr12:16589718,16584508-16584651,16580904	S	20.81	21.07	24.79	21.1	9.52	10.11	6.54	12.62	3.53	7.14	4.14	7.28	8.57	15.32	28.85	25.66	21.93	Cluster_11	0.37023	UTR_5
Hmgxb4	MmuEX0023060	chr8:74998835-74998938	104	chr8:74993749,74998835-74998938,74999560	S	66.32	73.02	78.7	72.28	65.23	63	66.75	63.36	77.18	73.56	74.23	75.99	86.58	85.49	79.97	83.36	21.91	Cluster_04	0.349724	CDS_PROT
Ceacam1	MmuEX0010700	chr7:25466317-25466437	121	chr7:25471798,25466317-25466437,25465520	C2	72.14	71.12	78.22	70.95	88.81	89.84	87.8	87.62	84	82.13	90.73	91.63	81.52	82.45	95.29	91.76	21.9	Cluster_02	0.557383	CDS_DISR_uEXC
Dguok	MmuEX0014465	chr6:83480843-83480942	100	chr6:83481343+83481347,83480843-83480942,83480436	S	72.62	72.03	78.56	73.96	68.87	70.62	74.85	74.13	79.36	75.7	90.82	88.81	64.79	71.02	82.13	80.42	21.9	Cluster_08	0.406323	CDS_PROT
Pml	MmuEX0035975	chr9:58230491-58230628	138	chr9:58233153,58230491-58230628,58230086+58230364	S	47.15	50.09	60.11	59.53	46.61	49.25	45.02	46.25	55.04	56.48	60.77	60.6	60.85	63.4	67.24	67.83	21.89	Cluster_04	0.327675	CDS_PROT
Lcor	MmuEX0026235	chr19:41558311-41559919	1609	chr19:41555701,41558311-41559919,41581778	C1	34.63	36.45	29.02	32.68	28.74	35.22	29.58	26.19	17.6	24.91	34.67	28.4	13.27	14.05	20.21	12.5	21.88	Cluster_05	0.443685	CDS_PROT
Nudt13	MmuEX0032606	chr14:20300587-20300679	93	chr14:20294792,20300587-20300679,20303953	C2	64.91	75.86	82.72	78.28	79.95	79.66	86.7	84.02	76.14	62.35	78.25	65.29	65.87	65.77	61.05	65.96	21.86	Cluster_05	0.594134	CDS_PROT
Zfp82	MmuEX0053638	chr7:30069985-30070148	164	chr7:30072029,30069985-30070148,30068150	S	71.43	80.95	80.95	85	100	95.12	94.12	100	95.83	85.71	92.5	100	95.92	95.18	97.48	98.58	21.84	Cluster_01	0.844507	UTR_5
Arhgap23	MmuEX0005828	chr11:97463384-97463510	127	chr11:97456598,97463384-97463510+97463583+97463615,97463633	C1	96.3	100	97.14	92.91	71.43	81.25	95.06	89.93	70	82.61	85.92	88.24	83.33	85.07	81.25	86.36	21.84	Cluster_03	0.636529	NA
Snx16	MmuEX0044244	chr3:10420197-10420316	120	chr3:10420740,10420197-10420316,10419223	S	73.98	77.63	74.51	78.53	73.41	71.05	82.58	82.54	85.34	83.35	94.33	93.81	78.35	78.95	89.64	92.18	21.84	Cluster_07	0.616978	CDS_PROT
Tpm2	MmuEX0048599	chr4:43519003-43519078	76	chr4:43519227,43519003-43519078,43518464	C3	85.52	85.34	82.55	83.92	77.28	73.64	75.86	76.06	78.19	74.32	86.79	83.59	82.23	86.12	97.56	96.99	21.82	Cluster_06	0.54492	NA
Etv6	MmuEX0017474	chr6:134066307-134066465	159	chr6:134036138,134066307-134066465,134137285+134137288	C1	43.97	43.37	44.55	46.69	48.17	48.02	45.59	44.39	45.73	49.45	65.8	65.16	48.08	48.75	51.04	51.53	21.81	Cluster_07	0.536391	UTR_5
Wdr62	MmuEX0051973	chr7:30244473-30244538	66	chr7:30245287,30244473-30244538,30243906+30243956+30243960	S	78.22	82.44	83.33	80.56	72.36	77.34	88.41	91.18	89.73	88.8	96.37	96.94	85.07	87.32	88.19	91.74	21.81	Cluster_07	0.505374	CDS_PROT
App	MmuEX0005609	chr16:85040251-85040307	57	chr16:85056324,85040251-85040307,85030365	C2	66.44	67.48	64.71	64.93	44.7	45.62	47.45	49.74	47.51	47.9	59.2	60.54	68.56	62.37	66.04	56.67	21.8	Cluster_11	0.82467	CDS_PROT
E2f8	MmuEX6010990	chr7:48875457-48875771	315	chr7:48877942,48875457-48875771,48875133	S	78.02	78.4	91.36	90.56	97.17	97.08	93.51	95.63	93.33	96.9	98.06	97.78	96.73	95.08	100	100	21.79	Cluster_01	0.912642	CDS_PROT
Ptprv	MmuEX1021262	chr1:135109563-135109679	117	chr1:135109809,135109563-135109679,135109449	S	99.36	96.01	92.93	96.21	96.69	97.1	97.05	96.25	96.26	96.69	90.95	96.29	85.22	79.31	80.08	71.75	21.78	Cluster_12	0.69777	ncRNA
Gstm6	MmuEX1014291	chr3:107942702-107942766	65	chr3:107943245,107942702-107942766,107941103	C3	92.81	96.06	96.97	100	100	94.53	100	100	95.33	95.82	93.34	98.67	81.35	75.08	89.18	85.42	21.78	Cluster_10	0.643417	CDS_DISR_uEXC
Fam13b	MmuEX0017983	chr18:34464238-34464336	99	chr18:34465156,34464163+34464238-34464336,34463009	S	23.68	21.81	13.34	13.99	19.96	22.52	30.53	27.16	27.22	31.64	36.82	33.99	11.56	16.98	14.73	20.97	21.75	Cluster_08	0.423723	NA
Parp6	MmuEX0033740	chr9:59641024-59641096	73	chr9:59640149,59641024-59641096,59648830	C2	56.65	58.32	54.72	56.69	66.54	57.09	67.67	66.92	69.78	53.14	59.83	64.91	58.11	58.93	73.08	81.82	21.75	Cluster_06	0.321901	CDS_DISR_uEXC
Lrrc40	MmuEX0026996	chr3:158041620-158041659	40	chr3:158040622,158041586+158041620-158041659,158041863	C3	48.17	46.76	52.42	50.34	47.06	55.09	58.17	55.05	70.15	68.27	59.63	65.69	60.35	70.63	62.11	66.21	21.74	Cluster_04	0.474861	NA
Mvk	MmuEX0030245	chr5:114444652-114444689	38	chr5:114444363,114444652-114444689,114445388+114445391	S	22.54	18.84	31.43	36.08	26.14	25.44	26.87	24.85	20.69	23.05	16.07	16.98	21.65	28.07	11.8	12.21	21.74	Cluster_05	0.343591	UTR_5
Csnk1g3	MmuEX0012940	chr18:53936853-53936942	90	chr18:53933545,53936853-53936942+53936948,53948048	S	14.65	12.68	28.5	25.32	4.52	5.83	7.29	6.99	12.31	11.57	17.56	17.6	12.29	8.52	9.75	10.57	21.74	Cluster_03	0.269301	NA
Fam13b	MmuEX0017975	chr18:34491017-34491112	96	chr18:34494157,34491017-34491112,34487139	S	18.08	16.97	14.91	13.93	24.56	31.18	21.47	16.86	22.42	20.79	25.41	24.65	24.12	24.21	4.78	7.51	21.73	Cluster_12	0.582758	CDS_PROT
C87436	MmuEX0008644	chr6:86454260-86454313	54	chr6:86453713,86454174+86454260-86454313,86457816	S	13.4	10.14	9.09	6.31	8.46	2.78	4.55	3.88	10.59	6.98	27.54	24.32	10.68	15.69	16.24	25.64	21.72	Cluster_07	0.791164	NA
Commd10	MmuEX0012375	chr18:46967740-46967895	156	chr18:46963770,46967740-46967895,46990479	S	88.89	84.49	87.07	85.49	73.17	74.5	84.72	84.69	84.7	81.5	95.96	95.16	86.62	85.05	95.78	94.88	21.72	Cluster_07	0.491434	CDS_PROT
Taf1d	MmuEX0046197	chr9:15306873-15306990	118	chr9:15306637,15306873-15306990,15307728	ANN	22.77	25.53	22.16	21.55	29.73	33.04	30.42	33.13	37.82	41.3	42.62	44.52	24.22	25.11	32.69	34.08	21.71	Cluster_02	0.431864	NA
Dicer1	MmuEX0014677	chr12:104737769-104737866	98	chr12:104751748,104737769-104737866,104731987	C2	87.96	90.82	83.31	87.19	87.33	85.16	87.55	90.91	85.59	94.96	93.21	93.73	87.43	92.9	73.91	69.68	21.67	Cluster_12	0.837777	UTR_5
Pbx1	MmuEX0033850	chr1:168184956-168185068	113	chr1:168191278+168191389,168184956-168185068,168183619	S	12.05	11.17	6.32	7.73	9.86	14.29	11.68	11.86	9.3	6.85	11.11	13.85	10.81	15.66	25.71	31.67	21.66	Cluster_06	0.885159	CDS_PROT
Ppp2r5c	MmuEX0036778	chr12:110574745-110574861	117	chr12:110570768,110574745-110574861+110574868,110580401	C1	35.56	35.54	41.91	37.04	25.78	24.59	29.81	32.43	28.96	25.87	46.13	46.62	21.26	28.17	31.1	29.49	21.66	Cluster_08	0.552111	NA
Phc3	MmuEX0034694	chr3:30948702-30948800	99	chr3:30950876,30948702-30948800,30942652	S	67.72	71.73	75.82	72.84	79.8	82.35	85.32	86.36	72.73	78.88	71.55	72.8	83.22	90.83	89.89	92.86	21.66	Cluster_06	0.30534	CDS_PROT
Zfp532	MmuEX0053435	chr18:65651560-65651722	163	chr18:65644369,65651560-65651722+65651943,65682895	C3	35.9	39.13	31.84	32.58	23.13	60	33.33	32.49	48.53	45.1	41.99	46.64	47.9	51.24	53	54.72	21.65	Cluster_04	0.410821	NA
Rasal2	MmuEX0038904	chr1:157143570-157143600	31	chr1:157146190,157143570-157143600,157140875	S	8.8	4.86	3.75	1.91	0.2	0	0.52	0.15	1.39	1.1	21.47	21.98	11.19	10.2	14.27	15.59	21.63	Cluster_07	0.753636	CDS_uncertain
Glb1l	MmuEX0020482	chr1:75208687-75208837	151	chr1:75209056,75208687-75208837,75208379	S	92.33	91.1	93.99	91.27	96.86	98.35	94.26	90.48	89.8	97.67	71.01	85.19	82.93	69	95.35	81.83	21.63	Cluster_05	0.300249	CDS_DISR_uEXC
Fbxw7	MmuEX0018969	chr3:84864137-84864200	64	chr3:84864011,84864137-84864200,84903501	C1	36.17	37.7	42.06	39.73	49.23	44	40	50.4	50	41.32	62.04	55.1	44.21	52.2	49.24	56.98	21.63	Cluster_01	0.290285	UTR_5
Mink1	MmuEX0029044	chr11:70609408-70609431	24	chr11:70609254,70609408-70609431,70609554	S	18.75	12.41	16.55	25.23	32.19	42.21	30.79	34.89	29.28	28.73	34.21	30.41	26.43	25.55	26.12	22.24	21.62	Cluster_02	0.452037	CDS_PROT
Usp37	MmuEX0050999	chr1:74495937-74495969	33	chr1:74499956,74495937-74495969+74496092,74495770+74495853	S	16.45	22.77	11.31	9.38	5.29	2.34	12.24	16.88	11.21	15.76	27.27	23.57	21.43	21.96	10.11	9.66	21.61	Cluster_08	0.29648	NA
Patj	MmuEX6094473	chr4:98465034-98465195	162	chr4:98454826,98465034-98465195,98495029	ANN	100	91.09	100	75.58	85.04	71.74	75.28	100	88.55	92.6	91.46	100	100	100	100	62.01	21.61	Cluster_11	0.223355	NA
Phka2	MmuEX0034824	chrX:160529691-160529802	112	chrX:160529015+160529178,160529691-160529802,160529915	S	19.27	17.24	15.53	12.07	17.95	15.87	24.54	19.88	19.01	21.12	26.07	25.41	8.66	6.86	4.72	3.57	21.6	Cluster_12	0.753521	CDS_DISR_uINC
Parp6	MmuEX0033741	chr9:59641741-59641810	70	chr9:59641096,59641708+59641741-59641810,59648830	C1	4.52	7.19	7	7.39	8.21	9.47	10.42	9.96	11.11	12.57	12.5	14.54	11.89	10.71	22.92	31.96	21.58	Cluster_06	0.79291	NA
Pbx3	MmuEX0033852	chr2:34176749-34176861	113	chr2:34178177,34176749-34176861,34175954	S	44.11	47.48	44.95	50.41	61.46	65.7	61.44	55.36	56.67	58.5	53	64.65	55.45	52.4	66.28	68.49	21.58	Cluster_02	0.595538	CDS_DISR_uEXC
Plekhj1	MmuEX0035798	chr10:80797910-80797977	68	chr10:80798081,80797910-80797977,80797839	S	87.73	81.69	86.99	85.48	81.98	81.86	85.56	89.12	85.97	82.03	91.01	89.83	64.96	72.73	73.67	70.77	21.58	Cluster_12	0.399301	CDS_DISR_uEXC
Rsrc2	MmuEX0040662	chr5:123735822-123735896	75	chr5:123736559,123735822-123735896,123733630+123733635	S	26.11	28.29	17.95	20.32	12.3	9.21	16.76	15.37	7.65	6.7	12.35	12.57	16.85	16	5.83	5.44	21.57	Cluster_03	0.851358	CDS_DISR_uINC
Gnb1l	MmuEX0021332	chr16:18540972-18541097	126	chr16:18499140,18540972-18541097,18548093	C3	70.88	68.4	92.03	82.32	87.75	78.2	79.27	79.35	72.51	68.51	81.27	80.18	75.56	86.86	93.43	88.98	21.57	Cluster_06	0.309956	CDS_PROT
Cdc42bpg	MmuEX0010412	chr19:6310448-6310472	25	chr19:6310366,6310448-6310472,6310795	C1	3.53	3.41	4.03	3.72	3.71	0	3.2	4.69	5.24	3.36	5.72	8.2	13.84	18.12	27.05	19.74	21.54	Cluster_06	0.90299	CDS_DISR_uINC
Ttc3	MmuEX0049527	chr16:94409684-94409729	46	chr16:94403368,94409684-94409729,94415949	C3	79.25	81.91	77.5	73.83	88.55	90.99	81.83	92.21	87.74	69.95	84.1	90.78	84.41	83.27	67.05	69.41	21.54	Cluster_12	0.622756	CDS_DISR_uEXC
Arsk	MmuEX0006294	chr13:76072100-76072271	172	chr13:76091658,76072100-76072271,76066793+76066859	C3	96.42	96.6	99.13	95.65	94	90.11	98.52	98.62	87.31	88.84	86.2	84.17	78.39	87.43	72.11	81.97	21.53	Cluster_05	0.868282	CDS_DISR_uEXC
Synj2bp	MmuEX7034505	chr12:81510829-81510965	137	chr12:81532365,81510829-81510965+81511430,81504639	ANN	66.68	65.07	67.95	70.82	75.96	74.19	76.36	75.98	73.33	76.41	88.41	86.4	73.23	76.32	76.62	73.39	21.53	Cluster_07	0.251146	NA
Rbfox2	MmuEX0039028	chr15:77203362-77203410	49	chr15:77231387,77203362-77203410+77203415,77132941	C2	0	0	0	1	0	0	0.81	0.38	7.45	9.15	20.93	22.11	2.53	3.49	9.76	10.33	21.52	Cluster_07	0.809711	NA
Ccdc171	MmuEX0001584	chr4:83557899-83558030	132	chr4:83554884,83557899-83558030,83580748	S	87.23	84.62	92.59	76.47	72.97	84	89.19	81.82	85.19	81.82	78.38	87.5	100	100	88.06	96.3	21.52	Cluster_11	0.477191	CDS_PROT
Rfx1	MmuEX0039539	chr8:84073731-84074069	339	chr8:84067048,84073731-84074069,84079863	S	78.3	76.35	80.37	75.58	88.3	82.67	75.61	77.95	70.37	72.5	65.22	62.71	65.45	71.2	79.17	77.63	21.51	Cluster_09	0.800195	CDS_PROT
Zfp951	MmuEX0053727	chr5:104816699-104816759	61	chr5:104816997,104816699-104816759,104815435	S	78.43	74.79	66.53	80.5	65.23	75.95	77.01	73.52	77.29	86.08	92.44	91.73	78.11	86.02	86.48	85.77	21.5	Cluster_07	0.860826	CDS_PROT
Psmg4	MmuEX0037598	chr13:34166061-34166136	76	chr13:34163249,34166061-34166136,34177981	S	62.81	59.45	57.81	57.12	62.79	62.61	61.65	62.96	67.45	70.39	61.32	61.98	77.37	79.28	78.45	79.49	21.5	Cluster_06	0.443984	CDS_PROT
Ankrd10	MmuEX0004991	chr8:11623697-11623858	162	chr8:11628439,11623697-11623858+11623910,11619297	C1	9.71	10.47	11.15	9.66	1.66	1.33	3.39	3.11	5.59	7.57	23.3	22.69	14.92	18.48	22.87	22.34	21.5	Cluster_07	0.40803	NA
Mib2	MmuEX0028956	chr4:155658894-155658989	96	chr4:155659123+155659240,155658894-155658989+155659001+155659020+155659043+155659076,155657959	S	60.14	69.02	59.44	65.8	59.11	69.27	61.01	60.18	59.55	62.59	56.05	60.83	47.13	39.04	55.18	52.79	21.49	Cluster_10	0.550835	NA
Kdm6a	MmuEX0025353	chrX:18246975-18247109	135	chrX:18246416,18246975-18247109,18248270	C2	39	41.32	47.77	54.12	61.58	61.72	48.32	56.07	45.88	52.24	48.95	46.98	52.3	59.62	59.82	59.65	21.49	Cluster_01	0.382147	CDS_PROT
Poli	MmuEX1020496	chr18:70529751-70529819	69	chr18:70530188,70529751-70529819,70528824+70528827+70529011	C1	33.52	20.99	24.24	17.84	11.07	15.71	5.78	8.52	6.7	4.85	6.53	6.41	6.48	6.25	8.12	7.99	21.48	Cluster_03	0.909727	UTR_5
Tatdn1	MmuEX0046340	chr15:58923905-58923968	64	chr15:58926436,58923829+58923905-58923968,58921417	S	86.1	89.04	91.39	90.39	87.41	91.15	89.63	87.21	87.45	90.39	75.27	79.31	79.69	79.82	64.19	74.63	21.48	Cluster_05	0.663007	NA
Slc44a2	MmuEX0043350	chr9:21353001-21353128	128	chr9:21352522+21352551,21353001-21353128+21353172,21353682	S	8.31	8.28	5.99	5.76	7.63	8.44	8.3	8.12	7.35	8.17	12.62	13.7	14.22	19.57	27.07	27.57	21.44	Cluster_06	0.96023	NA
Rin2	MmuEX0039883	chr2:145822610-145822761	152	chr2:145822365,145822610-145822761,145844711	S	25.74	25.71	16.33	20.53	20.05	20.06	20.57	20.47	19.4	27.13	34.94	39.73	15.29	16.5	20.35	17.65	21.44	Cluster_08	0.927194	NA
Gstm6	MmuEX6073311	chr3:107941189-107941284	96	chr3:107943245,107941189-107941284+107941326,107941103	C2	94.59	95.79	100	100	100	100	100	100	97.14	96.49	91.6	98.43	80.49	76.64	86.38	87.5	21.44	Cluster_10	0.480708	NA
Git2	MmuEX0020455	chr5:114743776-114743880	105	chr5:114745429,114743731+114743776-114743880,114739281	S	37.89	41.07	43.99	43.87	50.43	52.84	47.89	46.5	48.25	50.48	58.56	63.27	37.75	42.96	50.89	48.52	21.44	Cluster_02	0.381303	NA
Klhl18	MmuEX0025757	chr9:110437347-110437483	137	chr9:110438898,110437347-110437483,110432538	C2	92.01	83.35	90.27	91	98.1	97.37	89.79	96.46	85.61	91.82	88.99	97.47	87.48	65.12	94.59	100	21.43	Cluster_10	0.836533	CDS_DISR_uEXC
Ddias	MmuEX0001348	chr7:92868112-92868190	79	chr7:92872762,92868112-92868190+92868198,92866699	S	37.43	30.35	21.37	30.23	30.88	27.87	32.67	27.27	34.91	38.31	50.56	43.91	33.1	30.61	41.44	42.93	21.43	Cluster_07	0.71081	NA
Dpp8	MmuEX0015616	chr9:65074943-65075071	129	chr9:65074585,65074943-65075071+65075128,65075736+65075746	S	8.62	9.23	7.24	8.21	8.59	7.51	8.95	9.16	11.8	12.76	30.15	28.17	8.28	9.57	14.48	12.62	21.43	Cluster_08	0.659273	NA
Lace1	MmuEX0026018	chr10:42438354-42438405	52	chr10:42454307,42438354-42438405,42426587	S	71.21	71.11	93.15	86.09	80.25	88.59	77.32	83.76	65.17	74.51	71.3	65.08	80.29	92.48	78.89	74.84	21.43	Cluster_09	0.419808	CDS_DISR_uEXC
Patz1	MmuEX0033789	chr11:3306288-3306360	73	chr11:3299205,3306223+3306288-3306360,3307648+3307651	S	34.48	34.33	33.84	29.54	27.96	31.06	30.1	30.91	25.06	28.3	36.48	35.45	14.41	14.69	18.71	17.32	21.42	Cluster_12	0.290137	NA
Igf1r	MmuEX0023774	chr7:68208913-68209005	93	chr7:68207873,68208913-68209005,68211994	S	18.92	17.9	17.84	19.28	15.74	8.4	15.53	12.98	16.61	17.76	30.34	25.74	35.05	31.94	21.39	15.94	21.42	Cluster_04	0.290063	CDS_PROT
Usf3	MmuEX0021132	chr16:44199123-44199167	45	chr16:44199021,44199101+44199119+44199123-44199167,44200614	C1	2.54	3.41	6.98	4.48	5.5	1.47	4.81	4.86	14.08	13.33	25.18	23.57	16.48	10.77	19.38	19.67	21.4	Cluster_07	0.590597	NA
Irf9	MmuEX0024518	chr14:55604468-55604553	86	chr14:55604243,55604468-55604553,55605052	S	18.84	16.92	21.23	20.37	22.04	21.09	24.32	24.38	30.74	26.41	25.89	22.06	26.81	26.36	42.54	35.99	21.39	Cluster_06	0.568602	CDS_uncertain
Cep95	MmuEX0009784	chr11:106814604-106814736	133	chr11:106813862+106813866,106814604-106814736,106815468	S	84.95	84.68	86.05	75.94	77.3	85.42	82.48	88.57	68.52	79.56	88.84	88.57	79.01	65.31	95.67	91.42	21.39	Cluster_10	0.25571	CDS_DISR_uEXC
Tfdp2	MmuEX0047063	chr9:96290580-96290627	48	chr9:96287722,96290580-96290627,96294965	S	68.79	61.38	65.71	62.9	54.91	53.42	54.94	62.56	55.02	52.35	49.23	52.85	62.07	54.86	39.18	48.24	21.38	Cluster_03	0.669594	CDS_PROT
Alkbh3	MmuEX0004690	chr2:94001425-94001513	89	chr2:94003053,94001425-94001513,93996392	S	84.45	84.86	83.3	86.44	80.15	84.82	79.65	77.62	80.74	82.62	86.19	83.66	78.31	75.15	63.87	63.23	21.37	Cluster_12	0.827162	CDS_DISR_uEXC
Sbno2	MmuEX0041088	chr10:80061316-80061447	132	chr10:80062162,80061316-80061447,80061119	S	72.3	78.63	83.04	85.29	95.7	96.75	87.27	88.97	90.96	93.44	88.16	90.54	87.07	91.87	97.5	96.19	21.37	Cluster_01	0.764307	CDS_PROT
Pbrm1	MmuEX0033845	chr14:31110415-31110579	165	chr14:31107310,31110415-31110579,31113849	C2	24.15	22.68	23.65	20.55	30.49	28.46	29.64	28.61	26.64	25.43	32.79	28.02	43.77	43.16	39.84	45.5	21.37	Cluster_06	0.454951	CDS_PROT
Slc29a3	MmuEX0043019	chr10:60720861-60721023	163	chr10:60723764,60720861-60721023,60716490	C1	63.27	65.3	75.77	70.48	80.56	78.1	80.96	82.65	72.88	72.42	76.91	77.04	65.98	67.96	87.07	84.19	21.35	Cluster_02	0.601357	CDS_PROT
March3	MmuEX6001630	chr18:56783019-56783228	210	chr18:56807664,56783019-56783228,56776108	ANN	89.73	93.55	96.44	97.25	98.35	93.65	95.49	98.29	92.77	100	96.88	100	82.86	74.47	100	100	21.34	Cluster_10	0.887808	NA
Il3ra	MmuEX0024014	chr14:14350688-14350806	119	chr14:14350267,14350688-14350806,14350938	C1	90.41	89.36	87.14	88.16	96.01	95.8	89.65	87.34	92.27	96.41	75.86	73.29	84.81	85.89	90.35	89.97	21.33	Cluster_09	0.829369	CDS_DISR_uEXC
Ikbkg	MmuEX0023885	chrX:74427762-74427874	113	chrX:74393405,74427762-74427874+74427902,74432805	S	87.36	89.08	90.97	90.41	94.01	94.27	95.18	94.72	96.38	91.49	97.59	95.7	77.36	78.57	86.21	64.44	21.33	Cluster_12	0.793174	NA
Phf20l1	MmuEX0034749	chr15:66597677-66597754	78	chr15:66597447,66597665+66597677-66597754,66604027	S	55.97	60.18	58.42	59.2	68.52	67.35	74.28	69.4	59.36	57.23	55.03	59.18	73.79	69.89	76.56	80.33	21.33	Cluster_06	0.365794	NA
Zfp652	MmuEX1028594	chr11:95749692-95750147	456	chr11:95749607,95749692-95750147,95752875	S	41.15	41.65	55.2	47.51	58.05	61.49	49.66	55.22	58.16	46.75	62.44	55.3	38.65	38.24	46.09	48.39	21.32	Cluster_10	0.394688	CDS_PROT
Zfp644	MmuEX0053522	chr5:106695643-106695699	57	chr5:106695798+106695912+106696234,106695643-106695699,106666845	C3	62.28	47.6	84.03	57.14	51.03	47.51	55.77	56.69	49.76	52.88	47.61	56.86	57.41	53.71	54.58	49.17	21.32	Cluster_03	0.350588	UTR_5
Mipol1	MmuEX1017280	chr12:57238377-57239289	913	chr12:57230505+57230611+57230743,57238363+57238377-57239289,57303345	C1	74.91	78.02	66.42	63.27	85.02	83.23	79.71	81.79	77.36	80.37	75.65	73.24	87.52	84.81	82.03	79.9	21.32	Cluster_01	0.233107	NA
Adipor1	MmuEX0004059	chr1:134415920-134415989	70	chr1:134415585,134415920-134415989,134422921	S	19.4	20.73	35.66	28.01	18.74	17.52	16.6	18.66	27.51	26.65	28.86	31.82	27.4	20.88	11.68	9.41	21.3	Cluster_12	0.33918	UTR_5
Pwwp2a	MmuEX0038080	chr11:43683481-43683574	94	chr11:43682616,43683481-43683574,43704534	C1	29.83	33.15	15.32	14.31	18.36	22.97	16.35	22.15	14.31	11.76	24.71	23.49	15.23	19.12	10.64	9.74	21.3	Cluster_03	0.334397	UTR_5
Dus2	MmuEX0015876	chr8:106031698-106031741	44	chr8:106030443,106031698-106031741+106031799,106033723	S	82.81	76.97	69.66	77.59	88.17	87.26	88.39	87.5	86.46	94.32	93	86.72	91.18	92.48	95.31	94.52	21.29	Cluster_01	0.550026	NA
B3gntl1	MmuEX0007242	chr11:121651609-121651673	65	chr11:121670870,121651609-121651673,121644592	S	66.67	59.55	79.22	72.41	53.97	62.38	59.69	68.14	69.62	65.43	71.07	67.57	76.88	82.04	66.21	68.81	21.29	Cluster_11	0.488753	CDS_DISR_uEXC
Spen	MmuEX0044636	chr4:141485588-141485672	85	chr4:141487566,141485559+141485576+141485588-141485672,141483825	S	77.27	79.78	75.88	77.64	77.88	75.54	82.94	78.94	80.49	85.33	90.48	90.44	82.48	82.84	98.27	97.73	21.29	Cluster_06	0.399876	NA
Sec16a	MmuEX0041446	chr2:26411087-26411169	83	chr2:26412014,26411087-26411169,26410953	C3	5.67	8.07	6.98	3.92	6	4.67	6.95	5.5	8.47	11.78	26.29	21.66	3.97	7.17	3.65	1.75	21.28	Cluster_08	0.958269	CDS_PROT
Josd2	MmuEX0024920	chr7:44468360-44468417	58	chr7:44468258,44468360-44468417,44468807	C3	8.06	6.81	7.23	8.99	9.33	8.13	8.64	7.39	7.42	9.48	13.19	9.34	8.86	9.58	28.76	28.68	21.28	Cluster_06	0.886987	UTR_5
Dcaf17	MmuEX0013831	chr2:71073121-71073199	79	chr2:71063495,71073121-71073199,71075447+71075451+71075484	S	78.44	78.58	79.46	92.4	83.7	87.69	89.41	90.12	93.9	96.16	98.71	98.99	95.99	96.01	100	99.56	21.27	Cluster_04	0.571416	CDS_DISR_uEXC
Pter	MmuEX0037679	chr2:12974369-12974453	85	chr2:12924198,12974369-12974453,12978160	S	71.58	73.08	79.35	74.71	63.4	70.04	72.32	67.83	77.22	64.52	87.16	87.32	71.43	60.53	79.84	80.87	21.26	Cluster_07	0.390419	UTR_5
Pcnx	MmuEX0034026	chr12:81933531-81933633	103	chr12:81928374,81933531-81933633+81933715,81946931	C2	19.73	22.67	32.37	28.71	18.92	20.6	21.52	14.29	10.92	11.36	13.73	13.73	24.82	16.1	32.56	32.24	21.26	Cluster_11	0.330615	NA
Zfp62	MmuEX0053503	chr11:49214555-49214654	100	chr11:49213642+49213646,49214526+49214555-49214654,49215064	C1	27.34	32.57	21.78	27.01	11.51	12.21	18.1	23.11	16.19	10.28	10.08	7.32	16.48	18.21	10.15	10.79	21.25	Cluster_03	0.797198	NA
Csad	MmuEX0012844	chr15:102178527-102178616	90	chr15:102178781,102178527-102178616,102177786	S	86.83	83.55	83.19	82.86	95.1	96.52	92.1	94.77	88.49	96.44	96.96	95.35	72.85	82.1	78.21	71.6	21.25	Cluster_12	0.634285	CDS_PROT
Kidins220	MmuEX0025396	chr12:25040456-25040569	114	chr12:25038550,25040456-25040569,25051095	C1	95.8	94.06	95.67	94.68	91.39	91.31	76.7	75.23	85.03	80.33	87.12	87.93	95.21	93.66	95.84	98.61	21.25	Cluster_11	0.593159	CDS_PROT
Trub2	MmuEX0049247	chr2:29783312-29783373	62	chr2:29784483+29784953,29783312-29783373,29782201	S	74.57	70.04	70.02	67.04	73.72	70.12	76.4	68.71	82.33	85.52	86.47	86.42	82.83	83.91	66.74	63.65	21.25	Cluster_08	0.25633	CDS_DISR_uEXC
Enah	MmuEX0016851	chr1:181921658-181921768	111	chr1:181923560,181921658-181921768+181921960,181919629	S	78.92	75.67	84.08	85.3	91.62	89.69	90.21	87.29	85.86	87.88	86.59	85.64	88.12	85.48	98.22	98.85	21.23	Cluster_01	0.474498	NA
Ccdc191	MmuEX0001079	chr16:43892153-43892191	39	chr16:43890038+43890189,43892153-43892191,43898090	C1	28.52	20.27	16.25	36.33	18.98	21.47	19.23	22.87	15.06	22.09	29.47	32.1	16.91	12.22	13.94	5.19	21.23	Cluster_12	0.465833	UTR_5
Srf	MmuEX0044888	chr17:46549845-46550036	192	chr17:46550739+46550901,46549845-46550036,46549512	S	76.85	71.67	84.86	86.12	89.99	90.11	87.4	89.71	88.46	85.83	85.05	83.24	90.73	87.46	96.99	93.97	21.22	Cluster_01	0.634833	CDS_PROT
Arid4b	MmuEX0006101	chr13:14169919-14170071	153	chr13:14164942,14169919-14170071+14170179,14181220	S	71.65	70.27	67.02	72.02	87.63	87.2	75.33	70.39	80.83	73.8	79.86	83.75	88.55	92.93	88.34	88.13	21.22	Cluster_01	0.335813	NA
Etl4	MmuEX0017444	chr2:20801542-20801661	120	chr2:20798783,20801542-20801661,20807902	C2	59.32	74.55	63.96	72.38	82.61	66.67	62.71	89.04	88.15	88.11	88.03	86.22	78.07	78.04	85.97	82.63	21.19	Cluster_01	0.403825	CDS_PROT
Dzip3	MmuEX0016050	chr16:48951543-48951593	51	chr16:48953727,48951543-48951593,48950033	S	39.31	33.96	30.72	32.43	30.51	24.01	29.24	29.03	34.72	27.1	40.31	46.81	51.02	45.86	49.86	45.91	21.18	Cluster_04	0.440006	CDS_PROT
Cep89	MmuEX0009511	chr7:35429915-35430053	139	chr7:35429298,35429915-35430053+35430111,35432518	S	12.08	11.51	10.38	12.63	6.38	6.47	7.98	5.31	15.07	14.97	28.33	26.85	8.35	10.63	16.86	15.44	21.17	Cluster_07	0.606569	NA
Chka	MmuEX0011301	chr19:3875735-3875788	54	chr19:3864759,3875735-3875788,3884472	C1	78.6	83.84	80.54	77.18	71.43	57.89	57.14	72.09	57.49	62.62	66.08	63.69	72.65	72.79	67.02	72.59	21.17	Cluster_03	0.518236	CDS_PROT
Rbm7	MmuEX0039193	chr9:48494283-48494387	105	chr9:48495155,48494283-48494387,48494181	S	29.2	35.11	21.72	17.26	11.47	11.92	20.46	19	16.9	15.72	30.68	31.77	12.76	11.85	11.07	10.92	21.16	Cluster_08	0.335143	CDS_PROT
Phrf1	MmuEX0034903	chr7:141260960-141261114	155	chr7:141260707,141260846+141260868+141260915+141260960-141261114,141261213+141261288	S	74.44	76.11	78.42	81.25	90.55	91.5	85.3	89.06	90.89	93.67	92.5	91.81	86.79	83.09	95.73	97.08	21.13	Cluster_01	0.614969	NA
Rffl	MmuEX0039507	chr11:82834081-82834279	199	chr11:82870655+82870767+82871008,82834075+82834081-82834279,82818471+82818603	C2	4.32	2.4	2.77	1.57	1.53	0.87	5.25	2.37	9.61	6.5	22.18	22.42	11.06	6.31	8.17	7.22	21.1	Cluster_07	0.782693	NA
Mdm1	MmuEX0028321	chr10:118147981-118148115	135	chr10:118146971,118147981-118148115,118150789+118150822	S	62.87	60.58	65.89	64.1	63.38	55.69	62.86	79.8	67.01	66.97	70.15	80.17	79.68	75.96	82.18	79.08	21.1	Cluster_04	0.740929	CDS_PROT
Mrpl15	MmuEX0029663	chr1:4776410-4776801	392	chr1:4777525,4776406+4776410-4776801,4774516	S	79.02	78.42	76.39	78.69	79.81	82.54	88.79	87.44	91.04	90.49	98.81	98.43	87.54	89.4	90.78	90.91	21.08	Cluster_07	0.389813	NA
Snapc4	MmuEX0044096	chr2:26376155-26376233	79	chr2:26376600,26376155-26376233,26375689	S	76.87	78.21	79.7	77.55	92.27	89.01	91.57	90.4	94.41	93.27	97.38	95.97	82.67	82.22	97.84	99.38	21.07	Cluster_02	0.821718	CDS_DISR_uEXC
Fxr1	MmuEX0019783	chr3:34068161-34068252	92	chr3:34064319,34068161-34068252,34068917	S	37.88	37.74	41.29	40.94	41.28	42.04	41.75	45.39	48.22	47.74	50.32	49.47	55.11	62.64	47.3	46.8	21.07	Cluster_04	0.585681	CDS_PROT
Cep295	MmuEX0002075	chr9:15325507-15325746	240	chr9:15326075,15325507-15325746,15324291	S	81.76	84.8	86.06	85.96	75.14	67.9	79.3	78.27	71.76	77.56	76.8	73.38	69.07	60.81	73.75	75.78	21.07	Cluster_03	0.495561	CDS_PROT
Tcf20	MmuEX0046661	chr15:82814481-82814570	90	chr15:82815607+82815611,82814481-82814570+82814603,82809782+82809787	S	4.44	4.37	5.12	4.65	5.07	5.39	4.72	6.8	9.13	7.97	26.98	23.91	7.33	7.79	8.82	8.6	21.04	Cluster_08	0.64711	NA
Otud3	MmuEX0033308	chr4:138905157-138905269	113	chr4:138909482,138905157-138905269,138901974	S	69.28	71.4	84.7	81.72	77.27	81.53	78.74	69.97	73.95	77.99	88.02	90.67	80.36	79.08	92.4	90.36	21.04	Cluster_06	0.254244	CDS_DISR_uEXC
Zfp644	MmuEX0053524	chr5:106681904-106682010	107	chr5:106690671+106690730,106681904-106682010+106682013,106666845	C3	23.74	17.87	29.09	8.76	14.06	13.65	32.13	8.72	18.02	13.63	22.32	25.5	23.56	34.13	7.42	8.19	21.04	Cluster_12	0.249038	NA
Clk4	MmuEX0011724	chr11:51273081-51273168	88	chr11:51272022,51273078+51273081-51273168,51273560	S	20.45	21.56	27.38	34.81	42.52	40.66	30.45	30.69	35.65	41.15	21.09	20.06	35.22	33.33	24.16	26.67	21.02	Cluster_09	0.324785	NA
[truncated: 2,786 more rows]

## Sheet: S1 Columns Legend
1	GENE	Gene Name
2	EVENT	VastDB event ID
[truncated: 24 more rows]
